# Supplementary material for: Inhibiting ERK dimerization ameliorates BRAF-driven anaplastic thyroid cancer
Source: Cell Mol Life Sci. 2022 Sep 3;79(9):504. doi: 10.1007/s00018-022-04530-9 (PMC9440884; doi:10.1007/s00018-022-04530-9)
Supplement: Supplementary file 6 — Additional file 7. Table 2.xlsx. List of differentially expressed genes. Complete list of differentially-expressed genes used in Additional file 7 D–G. Genes were filtered by p adjusted value <0.01 and shrunken log Fold Change >1.5 or <-1.5, except for genes regulated by DEL-22379 at 1 µM, where a less restrictive criterion was used. Names of genes in blue and red were, respectively, found under and overexpressed (XLSX 534 KB) [file 18_2022_4530_MOESM6_ESM.xlsx]

## Sheet: 8505c_1uM_DEL_Top50DEG
Ensemble Genecode	Gene names	Gene type	baseMean	log2FoldChange	shrunkenlfc	lfcSE	stat	pvalue	padj
ENSG00000243509.6	TNFRSF6B	protein_coding	8.27893	-7.53921	-4.07334	2.00983	-3.75117	0.000176013	0.0849947
ENSG00000073756.12	PTGS2	protein_coding	305.895	-3.05584	-2.96021	0.360571	-8.47501	2.35055e-17	2.55388e-13		Underexpressed genes
ENSG00000197632.9	SERPINB2	protein_coding	666.789	-2.64521	-2.56615	0.362363	-7.29987	2.88038e-13	1.56477e-09		Overexpressed genes
ENSG00000162892.16	IL24	protein_coding	309.761	-2.49541	-2.44682	0.306996	-8.1285	4.34637e-16	3.14822e-12
ENSG00000125538.12	IL1B	protein_coding	82.2712	-2.11388	-2.04363	0.399411	-5.29249	1.20663e-07	0.000218501
ENSG00000019186.10	CYP24A1	protein_coding	1334.63	-1.61083	-1.60213	0.151335	-10.6442	1.85613e-26	4.03336e-22
ENSG00000149968.12	MMP3	protein_coding	1872.19	-1.35557	-1.33779	0.226836	-5.97598	2.28715e-09	7.09997e-06
ENSG00000088726.16	TMEM40	protein_coding	433.045	-1.34601	-1.33216	0.214697	-6.26935	3.6255e-10	1.51858e-06
ENSG00000125618.17	PAX8	protein_coding	4928.06	-1.31787	-1.27278	0.263385	-5.00361	5.62675e-07	0.000873351
ENSG00000168672.4	LRATD2	protein_coding	703.442	-1.26083	-1.23955	0.246449	-5.11596	3.12144e-07	0.00052176
ENSG00000196611.5	MMP1	protein_coding	205187	-1.20769	-1.18197	0.295072	-4.09285	4.26098e-05	0.0317793
ENSG00000184254.17	ALDH1A3	protein_coding	495.424	-1.1557	-1.12524	0.297617	-3.8832	0.000103092	0.0577059
ENSG00000113739.10	STC2	protein_coding	17674.5	-1.13142	-1.12129	0.181124	-6.24667	4.19304e-10	1.51858e-06
ENSG00000157111.13	TMEM171	protein_coding	289.64	-1.09574	-1.07581	0.263452	-4.15918	3.19389e-05	0.0247869
ENSG00000065618.21	COL17A1	protein_coding	157.908	-0.994177	-0.981971	0.226729	-4.38487	1.16058e-05	0.0119806
ENSG00000163661.4	PTX3	protein_coding	3477.83	-0.979976	-0.967022	0.22448	-4.36554	1.26808e-05	0.0119806
ENSG00000139289.13	PHLDA1	protein_coding	3502.32	-0.863824	-0.851776	0.225331	-3.83358	0.000126289	0.0653397
ENSG00000125398.8	SOX9	protein_coding	849.475	-0.849818	-0.84427	0.157682	-5.38945	7.06738e-08	0.000139613
ENSG00000171033.13	PKIA	protein_coding	564.814	-0.808418	-0.801823	0.176412	-4.58256	4.59314e-06	0.00554494
ENSG00000168010.11	ATG16L2	protein_coding	431.151	-0.791071	-0.782679	0.193602	-4.08607	4.38738e-05	0.0317793
ENSG00000106366.9	SERPINE1	protein_coding	20445.6	-0.771583	-0.763054	0.198755	-3.88208	0.000103568	0.0577059
ENSG00000188549.12	CCDC9B	protein_coding	4349.43	-0.743765	-0.735559	0.199069	-3.73621	0.000186811	0.0882481
ENSG00000151458.12	ANKRD50	protein_coding	2581.13	-0.734392	-0.730948	0.131069	-5.60308	2.10579e-08	5.08431e-05
ENSG00000095203.14	EPB41L4B	protein_coding	249.145	-0.714893	-0.708567	0.184922	-3.86592	0.000110671	0.0601219
ENSG00000111252.11	SH2B3	protein_coding	2149.32	-0.620003	-0.617083	0.130611	-4.74694	2.06518e-06	0.00299176
ENSG00000123338.13	NCKAP1L	protein_coding	854.412	-0.59797	-0.595545	0.129602	-4.61389	3.95202e-06	0.00505161
ENSG00000033867.16	SLC4A7	protein_coding	2181.35	-0.596312	-0.593258	0.13645	-4.37018	1.24143e-05	0.0119806
ENSG00000185650.10	ZFP36L1	protein_coding	8833.53	-0.571342	-0.567534	0.154829	-3.69015	0.000224124	0.0981084
ENSG00000148834.13	GSTO1	protein_coding	2081.42	-0.436491	-0.43481	0.118011	-3.69874	0.000216675	0.0980904
ENSG00000051128.19	HOMER3	protein_coding	1711.5	-0.410304	-0.40909	0.103217	-3.97516	7.03311e-05	0.0448518
ENSG00000175550.8	DRAP1	protein_coding	7145.88	-0.403243	-0.40208	0.101776	-3.96206	7.43058e-05	0.0448518
ENSG00000182197.12	EXT1	protein_coding	4331.96	-0.398621	-0.39742	0.104481	-3.81525	0.000136042	0.068639
ENSG00000078269.15	SYNJ2	protein_coding	2493.04	-0.392354	-0.391329	0.0975177	-4.02341	5.73608e-05	0.0377712
ENSG00000133789.15	SWAP70	protein_coding	6100.39	0.563986	0.56149	0.127228	4.43289	9.29804e-06	0.0101023
ENSG00000246273.8	SBF2-AS1	lncRNA	395.759	0.842002	0.831181	0.207289	4.06196	4.86619e-05	0.0341104
ENSG00000067064.11	IDI1	protein_coding	3328.56	0.853016	0.843043	0.203874	4.18403	2.86387e-05	0.0239353
ENSG00000107165.13	TYRP1	protein_coding	197.704	0.881927	0.876293	0.208944	4.22089	2.43342e-05	0.0220326
ENSG00000099812.9	MISP	protein_coding	533.423	0.925648	0.9205	0.167191	5.53647	3.08636e-08	6.70666e-05
ENSG00000079459.13	FDFT1	protein_coding	6853.52	0.937338	0.926712	0.202278	4.63392	3.58808e-06	0.00487306
ENSG00000052802.13	MSMO1	protein_coding	4742.63	0.979955	0.961913	0.257208	3.80997	0.000138984	0.068639
ENSG00000121005.9	CRISPLD1	protein_coding	2223.13	1.09231	1.07232	0.260369	4.19525	2.72574e-05	0.0236921
ENSG00000112972.15	HMGCS1	protein_coding	8291.28	1.2222	1.1933	0.293629	4.16239	3.14931e-05	0.0247869
ENSG00000125378.16	BMP4	protein_coding	741.198	1.41968	1.37751	0.350225	4.05362	5.04321e-05	0.0342465
ENSG00000168542.16	COL3A1	protein_coding	482.835	1.53829	1.48749	0.392369	3.92052	8.8358e-05	0.0518924
ENSG00000137573.14	SULF1	protein_coding	68.2284	1.66953	1.59996	0.452655	3.68831	0.000225744	0.0981084
ENSG00000174669.12	SLC29A2	protein_coding	380.006	2.01447	1.66911	0.508328	3.96294	7.40338e-05	0.0448518
ENSG00000120675.6	DNAJC15	protein_coding	284.146	2.43276	1.93312	0.632696	3.84506	0.000120521	0.0638761
ENSG00000135346.9	CGA	protein_coding	93.7747	2.10829	2.06672	0.373267	5.64822	1.62119e-08	4.40357e-05
ENSG00000165887.12	ANKRD2	protein_coding	20.696	2.63003	2.34629	0.708102	3.71419	0.000203854	0.09425
ENSG00000173391.9	OLR1	protein_coding	55.7446	3.22682	2.92076	0.723536	4.4598	8.20375e-06	0.0093825

## Sheet: CAL62_1uM_DEL_DEG
Ensemble Genecode	Gene names	Gene type	baseMean	log2FoldChange	shrunkenlfc	lfcSE	stat	pvalue	padj
ENSG00000253797.2	UTP14C	protein_coding	61.5282	-45.5311	-0.0202852	5.96353	-7.63492	2.25953e-14	7.82318e-10		Underexpressed genes
ENSG00000188042.8	ARL4C	protein_coding	1123.2	-1.08985	-1.08078	0.171486	-6.35532	2.07993e-10	3.60067e-06		Overexpressed genes
ENSG00000124813.23	RUNX2	protein_coding	584.704	-1.3698	-1.35192	0.223309	-6.13411	8.56397e-10	9.88368e-06
ENSG00000238266.2	LINC00707	lncRNA	1240.29	1.59155	1.52982	0.346523	4.59292	4.37093e-06	0.0378337

## Sheet: 8505c_10uM_DEL_DEG
Ensemble Genecode	Gene names	Gene type	baseMean	log2FoldChange	shrunkenlfc	lfcSE	stat	pvalue	padj
ENSG00000163661.4	PTX3	protein_coding	3477.83	-4.10075	-4.0458	0.22651	-18.1041	2.96042e-73	2.45316e-69
ENSG00000073756.12	PTGS2	protein_coding	305.895	-3.95552	-3.82773	0.367711	-10.7571	5.48511e-27	4.78446e-24		Underexpressed genes
ENSG00000115602.17	IL1RL1	protein_coding	984.069	-3.84791	-3.75005	0.327242	-11.7586	6.37822e-32	9.60967e-29		Overexpressed genes
ENSG00000164283.13	ESM1	protein_coding	4241.81	-3.65261	-3.58908	0.258272	-14.1425	2.07728e-45	5.7378e-42
ENSG00000171564.12	FGB	protein_coding	24.9018	-4.06747	-3.56432	0.844813	-4.81463	1.47471e-06	4.0132e-05
ENSG00000121895.8	TMEM156	protein_coding	18.519	-4.2655	-3.51277	1.03463	-4.12274	3.74388e-05	0.000610102
ENSG00000285779.1	AL358472.7	protein_coding	28.6922	-7.4511	-3.23406	1.82098	-4.0918	4.2803e-05	0.00067753
ENSG00000175746.6	C15orf54	lncRNA	37.2456	-3.43099	-3.20411	0.629412	-5.45111	5.00556e-08	2.19464e-06
ENSG00000171557.17	FGG	protein_coding	283.708	-3.24708	-3.20376	0.268084	-12.1122	9.10543e-34	1.50904e-30
ENSG00000082126.18	MPP4	protein_coding	116.031	-3.30112	-3.19985	0.379583	-8.6967	3.41682e-18	1.20483e-15
ENSG00000148680.16	HTR7	protein_coding	137.971	-3.40452	-3.18557	0.4765	-7.14485	9.00964e-13	1.16654e-10
ENSG00000135298.14	ADGRB3	protein_coding	79.2426	-3.22063	-3.09886	0.379912	-8.4773	2.30472e-17	7.07336e-15
ENSG00000165029.16	ABCA1	protein_coding	205.303	-3.42236	-3.07051	0.547878	-6.24658	4.19546e-10	2.98418e-08
ENSG00000164220.7	F2RL2	protein_coding	80.1978	-3.12615	-3.0637	0.343473	-9.10159	8.90189e-20	3.68828e-17
ENSG00000049192.15	ADAMTS6	protein_coding	986.984	-3.16284	-3.04772	0.357884	-8.8376	9.77941e-19	3.60165e-16
ENSG00000188487.12	INSC	protein_coding	66.598	-3.31773	-3.0432	0.573307	-5.78701	7.16523e-09	3.89342e-07
ENSG00000164484.12	TMEM200A	protein_coding	24.1758	-3.87992	-3.04256	1.02454	-3.787	0.00015248	0.00190721
ENSG00000117152.13	RGS4	protein_coding	2843.3	-3.39383	-2.98348	0.85941	-3.94902	7.84725e-05	0.00110683
ENSG00000276203.5	ANKRD20A3P	protein_coding	12.091	-6.74451	-2.97752	1.90258	-3.54493	0.000392716	0.00403502
ENSG00000182585.10	EPGN	protein_coding	76.7026	-3.05018	-2.92929	0.446769	-6.82721	8.65819e-12	9.02466e-10
ENSG00000019186.10	CYP24A1	protein_coding	1334.63	-2.9027	-2.88762	0.155423	-18.6762	7.7404e-78	1.28282e-73
ENSG00000112297.18	CRYBG1	protein_coding	104.626	-2.93138	-2.85152	0.320374	-9.14985	5.70121e-20	2.69961e-17
ENSG00000138675.16	FGF5	protein_coding	924.201	-2.91572	-2.83009	0.331755	-8.78878	1.51197e-18	5.44736e-16
ENSG00000164161.10	HHIP	protein_coding	530.411	-2.83281	-2.79132	0.248182	-11.4142	3.55056e-30	4.90363e-27
ENSG00000164796.18	CSMD3	protein_coding	22.6928	-3.2629	-2.7833	0.816737	-3.99505	6.46809e-05	0.000951159
ENSG00000205177.6	C11orf91	protein_coding	12.2787	-3.16156	-2.71909	0.839571	-3.76569	0.00016609	0.00203747
ENSG00000230383.1	AC009245.1	processed_pseudogene	14.0847	-4.6379	-2.70689	1.53022	-3.03088	0.00243844	0.017076
ENSG00000079841.18	RIMS1	protein_coding	53.9738	-3.04241	-2.7018	0.655544	-4.64105	3.46645e-06	8.16045e-05
ENSG00000244693.1	CTAGE8	protein_coding	34.0058	-6.04757	-2.66527	1.65982	-3.64351	0.000268944	0.00298341
ENSG00000212724.3	KRTAP2-3	protein_coding	2752.28	-3.42971	-2.64519	0.963031	-3.56137	0.000368918	0.0038371
ENSG00000134668.12	SPOCD1	protein_coding	34.7772	-2.89674	-2.60247	0.66806	-4.33605	1.45068e-05	0.000274507
ENSG00000065618.21	COL17A1	protein_coding	157.908	-2.61941	-2.58366	0.242997	-10.7796	4.29781e-27	3.95708e-24
ENSG00000168306.13	ACOX2	protein_coding	64.0423	-2.70644	-2.58324	0.473928	-5.71065	1.12547e-08	5.84713e-07
ENSG00000240240.9	BX664727.3	lncRNA	34.4107	-5.53879	-2.57405	1.56327	-3.54308	0.000395484	0.00405577
ENSG00000123496.8	IL13RA2	protein_coding	59.8636	-2.63469	-2.54942	0.420366	-6.26762	3.66607e-10	2.66481e-08
ENSG00000117226.12	GBP3	protein_coding	295.474	-2.58409	-2.54177	0.235825	-10.9576	6.10819e-28	6.32694e-25
ENSG00000257219.6	LNCOG	lncRNA	33.686	-2.83008	-2.51239	0.734457	-3.85329	0.00011654	0.00151765
ENSG00000231298.7	MANCR	lncRNA	62.039	-2.55621	-2.48939	0.391362	-6.53157	6.50847e-11	5.79919e-09
ENSG00000145681.11	HAPLN1	protein_coding	17.2331	-2.84653	-2.47375	0.901297	-3.15826	0.00158715	0.0122302
ENSG00000171033.13	PKIA	protein_coding	564.814	-2.46874	-2.44727	0.182832	-13.5028	1.50562e-41	3.56465e-38
ENSG00000157111.13	TMEM171	protein_coding	289.64	-2.49483	-2.44479	0.273568	-9.11959	7.54099e-20	3.21303e-17
ENSG00000162711.18	NLRP3	protein_coding	66.3333	-2.73225	-2.40107	0.588571	-4.64219	3.44741e-06	8.12715e-05
ENSG00000236333.4	TRHDE-AS1	lncRNA	150.401	-2.40748	-2.36475	0.287161	-8.38374	5.127e-17	1.4907e-14
ENSG00000138356.14	AOX1	protein_coding	920.682	-2.3888	-2.35432	0.225398	-10.5981	3.03966e-26	2.39887e-23
ENSG00000125538.12	IL1B	protein_coding	82.2712	-2.43432	-2.35381	0.403648	-6.03079	1.63161e-09	9.98823e-08
ENSG00000117228.10	GBP1	protein_coding	127.287	-2.88149	-2.35367	0.794028	-3.62895	0.000284575	0.00312542
ENSG00000151458.12	ANKRD50	protein_coding	2581.13	-2.34937	-2.33799	0.133057	-17.6569	9.00393e-70	4.97407e-66
ENSG00000128512.23	DOCK4	protein_coding	3760.08	-2.33969	-2.32272	0.16126	-14.5088	1.06503e-47	3.53014e-44
ENSG00000086696.11	HSD17B2	protein_coding	160.626	-2.37133	-2.31071	0.355535	-6.66975	2.56241e-11	2.469e-09
ENSG00000139220.16	PPFIA2	protein_coding	23.9907	-3.04846	-2.30928	0.925581	-3.29357	0.000989251	0.008418
ENSG00000185834.10	RPL12P4	processed_pseudogene	24.9814	-2.94469	-2.29603	0.949239	-3.10216	0.00192116	0.0141508
ENSG00000149948.14	HMGA2	protein_coding	2990.02	-2.35524	-2.29394	0.308352	-7.63816	2.20341e-14	4.05746e-12
ENSG00000171522.6	PTGER4	protein_coding	129.403	-2.47626	-2.2893	0.581599	-4.25769	2.06553e-05	0.000375895
ENSG00000197632.9	SERPINB2	protein_coding	666.789	-2.35511	-2.28514	0.361446	-6.51581	7.23002e-11	6.33985e-09
ENSG00000228340.6	MIR646HG	lncRNA	27.1829	-2.42211	-2.25229	0.629364	-3.84851	0.000118841	0.00154353
ENSG00000148948.8	LRRC4C	protein_coding	60.0063	-2.32906	-2.25193	0.439948	-5.29394	1.19706e-07	4.66796e-06
ENSG00000248905.10	FMN1	protein_coding	827.88	-2.28248	-2.21844	0.327915	-6.96059	3.38839e-12	4.01112e-10
ENSG00000115008.6	IL1A	protein_coding	15.4951	-2.43437	-2.21002	0.726967	-3.34867	0.000812	0.00718299
ENSG00000230479.1	AP000695.1	lncRNA	11.7906	-3.06655	-2.19609	1.18854	-2.5801	0.00987725	0.0493475
ENSG00000256001.2	AC079949.1	lncRNA	10.8052	-3.13377	-2.18377	1.20807	-2.59403	0.0094859	0.0477841
ENSG00000204805.9	AL391987.2	protein_coding	25.3989	-2.75835	-2.18313	0.867874	-3.17828	0.00148152	0.0116146
ENSG00000168811.7	IL12A	protein_coding	78.594	-2.33376	-2.16888	0.53746	-4.3422	1.41065e-05	0.000268412
ENSG00000232882.1	PHKA1P1	processed_pseudogene	23.434	-2.45402	-2.16141	0.661238	-3.71125	0.000206239	0.00242411
ENSG00000123689.6	G0S2	protein_coding	2433.05	-2.3084	-2.12773	0.529634	-4.35848	1.30969e-05	0.000252097
ENSG00000106278.12	PTPRZ1	protein_coding	40.6866	-2.99385	-2.12032	1.02887	-2.90984	0.0036161	0.0229264
ENSG00000254166.3	CASC19	lncRNA	18.2084	-2.37595	-2.11881	0.83404	-2.84873	0.00438947	0.0266116
ENSG00000123338.13	NCKAP1L	protein_coding	854.412	-2.10092	-2.09337	0.133266	-15.7649	5.42511e-56	2.24776e-52
ENSG00000278266.1	AC079949.2	lncRNA	72.2176	-2.28488	-2.06735	0.526755	-4.33765	1.44013e-05	0.000273394
ENSG00000115290.10	GRB14	protein_coding	77.0149	-2.10516	-2.03542	0.366455	-5.74466	9.21054e-09	4.83058e-07
ENSG00000106366.9	SERPINE1	protein_coding	20445.6	-2.05427	-2.03094	0.19966	-10.2888	7.91364e-25	5.24611e-22
ENSG00000205336.13	ADGRG1	protein_coding	1598.49	-2.48337	-2.02095	0.85962	-2.88892	0.00386572	0.0241305
ENSG00000176641.11	RNF152	protein_coding	210.27	-2.11448	-2.02085	0.411742	-5.13546	2.81455e-07	9.84085e-06
ENSG00000088726.16	TMEM40	protein_coding	433.045	-2.03823	-2.0177	0.219045	-9.3051	1.3387e-20	7.39544e-18
ENSG00000178031.17	ADAMTSL1	protein_coding	27.3903	-2.20736	-2.01152	0.658497	-3.35212	0.000801959	0.00711122
ENSG00000175592.9	FOSL1	protein_coding	7400.79	-2.04474	-2.00483	0.267369	-7.64761	2.0475e-14	3.81272e-12
ENSG00000237914.5	SIRPG-AS1	lncRNA	21.8947	-2.15693	-1.99069	0.662857	-3.25399	0.00113795	0.00940615
ENSG00000177494.6	ZBED2	protein_coding	36.3768	-2.26818	-1.97629	0.744118	-3.04814	0.00230261	0.0162943
ENSG00000285894.2	AL136372.2	lncRNA	18.7337	-2.19903	-1.97487	0.791719	-2.77753	0.00547736	0.0315196
ENSG00000113578.18	FGF1	protein_coding	230.23	-1.98249	-1.94954	0.269737	-7.34973	1.98609e-13	2.93889e-11
ENSG00000180730.5	SHISA2	protein_coding	181.66	-2.05836	-1.94478	0.499166	-4.12359	3.73005e-05	0.000609646
ENSG00000154734.15	ADAMTS1	protein_coding	4203.78	-1.98395	-1.93699	0.302291	-6.56304	5.2721e-11	4.72295e-09
ENSG00000147697.9	GSDMC	protein_coding	251.689	-1.90504	-1.88923	0.208476	-9.13795	6.3645e-20	2.92997e-17
ENSG00000157992.12	KRTCAP3	protein_coding	96.3895	-4.79783	-1.88381	1.54981	-3.09576	0.00196312	0.0144087
ENSG00000145242.13	EPHA5	protein_coding	45.8932	-2.31626	-1.87907	0.77708	-2.98071	0.00287576	0.0193518
ENSG00000126010.6	GRPR	protein_coding	270.732	-1.92373	-1.87214	0.337723	-5.69619	1.22512e-08	6.30558e-07
ENSG00000075213.11	SEMA3A	protein_coding	1614.99	-1.89079	-1.86324	0.235834	-8.01748	1.07938e-15	2.59254e-13
ENSG00000215492.6	HNRNPA1P7	processed_pseudogene	60.5192	-2.2238	-1.85181	0.824753	-2.69632	0.00701101	0.0379717
ENSG00000174136.13	RGMB	protein_coding	4035.92	-1.87291	-1.84733	0.222668	-8.41123	4.05737e-17	1.20076e-14
ENSG00000146192.15	FGD2	protein_coding	145.495	-1.87148	-1.84101	0.286742	-6.52673	6.7223e-11	5.95768e-09
ENSG00000177464.5	GPR4	protein_coding	156.669	-1.86311	-1.8391	0.252883	-7.36746	1.73907e-13	2.64419e-11
ENSG00000177675.9	CD163L1	protein_coding	493.902	-1.88532	-1.8252	0.338704	-5.56628	2.60234e-08	1.23932e-06
ENSG00000255330.9	AL096711.2	protein_coding	27.7112	-2.03425	-1.82172	0.676362	-3.00763	0.0026329	0.0180983
ENSG00000256268.2	LINC02454	lncRNA	50.2312	-1.9859	-1.81943	0.564451	-3.51829	0.000434341	0.00435471
ENSG00000285446.1	Z84488.1	protein_coding	32.8813	-5.639	-1.81811	1.93938	-2.90763	0.00364177	0.0230539
ENSG00000183963.18	SMTN	protein_coding	5190.97	-1.87224	-1.81406	0.337753	-5.54322	2.96955e-08	1.39814e-06
ENSG00000285424.1	AL162718.1	lncRNA	26.474	-1.93007	-1.81074	0.601803	-3.20714	0.00134062	0.0107385
ENSG00000261490.1	AC005674.2	lncRNA	56.4321	-1.97119	-1.80792	0.554324	-3.55602	0.000376515	0.00389682
ENSG00000140465.14	CYP1A1	protein_coding	103.26	-1.97621	-1.80332	0.653498	-3.02405	0.00249417	0.0173753
ENSG00000118523.6	CCN2	protein_coding	21299.4	-1.95589	-1.79128	0.575424	-3.39905	0.000676201	0.00621558
ENSG00000163739.5	CXCL1	protein_coding	1149.25	-1.97148	-1.78411	0.640224	-3.07935	0.00207451	0.0150229
ENSG00000072657.9	TRHDE	protein_coding	358.372	-1.79619	-1.76564	0.266054	-6.75125	1.4658e-11	1.44302e-09
ENSG00000079308.19	TNS1	protein_coding	372.057	-1.81855	-1.74876	0.385807	-4.71363	2.43342e-06	6.06377e-05
ENSG00000107611.16	CUBN	protein_coding	51.8214	-1.83594	-1.74544	0.460819	-3.98409	6.77384e-05	0.000986492
ENSG00000267279.2	AC090409.1	lncRNA	38.4772	-1.84398	-1.74438	0.508251	-3.6281	0.000285516	0.00313071
ENSG00000139132.14	FGD4	protein_coding	351.776	-1.78481	-1.7265	0.346301	-5.15393	2.55077e-07	9.05222e-06
ENSG00000154133.15	ROBO4	protein_coding	154.178	-1.79253	-1.72621	0.383284	-4.67678	2.9141e-06	7.0299e-05
ENSG00000002587.10	HS3ST1	protein_coding	64.6129	-1.82427	-1.72274	0.537258	-3.39553	0.000684962	0.00627175
ENSG00000236345.1	SCAT8	lncRNA	40.9732	-1.78528	-1.71684	0.393577	-4.53605	5.73183e-06	0.000123529
ENSG00000115604.10	IL18R1	protein_coding	202.565	-1.74985	-1.70531	0.327345	-5.34558	9.0126e-08	3.69717e-06
ENSG00000111145.8	ELK3	protein_coding	5855.19	-1.73032	-1.70447	0.231338	-7.47962	7.45359e-14	1.24776e-11
ENSG00000176406.23	RIMS2	protein_coding	329.862	-1.7311	-1.69596	0.267187	-6.47896	9.23587e-11	7.97219e-09
ENSG00000108798.9	ABI3	protein_coding	773.882	-1.70226	-1.69326	0.155728	-10.931	8.19651e-28	7.99063e-25
ENSG00000168505.7	GBX2	protein_coding	120.959	-1.81397	-1.67978	0.527744	-3.43721	0.000587743	0.00556291
ENSG00000268643.1	AC006486.1	protein_coding	11.2695	-6.20849	-1.67704	2.32356	-2.67197	0.00754066	0.0401708
ENSG00000108854.16	SMURF2	protein_coding	6957.03	-1.69039	-1.67217	0.197468	-8.56032	1.12556e-17	3.58728e-15
ENSG00000117143.13	UAP1	protein_coding	4397.9	-1.68959	-1.66807	0.214858	-7.86373	3.72866e-15	7.98999e-13
ENSG00000215417.13	MIR17HG	lncRNA	186.586	-1.84719	-1.66182	0.607596	-3.04017	0.00236447	0.0166467
ENSG00000105851.11	PIK3CG	protein_coding	84.3452	-1.72116	-1.65818	0.423021	-4.06873	4.72709e-05	0.00073354
ENSG00000116833.14	NR5A2	protein_coding	32.9388	-1.78724	-1.65809	0.627963	-2.84609	0.00442597	0.0267609
ENSG00000164509.15	IL31RA	protein_coding	67.881	-1.77096	-1.65787	0.514935	-3.4392	0.000583446	0.0055254
ENSG00000099250.18	NRP1	protein_coding	2584.49	-1.67829	-1.64607	0.263628	-6.36613	1.93857e-10	1.51154e-08
ENSG00000169715.15	MT1E	protein_coding	6111.71	-4.95025	-1.6353	1.52286	-3.25063	0.00115151	0.00949797
ENSG00000060140.9	STYK1	protein_coding	49.817	-1.7617	-1.63376	0.508116	-3.46713	0.000526051	0.0050658
ENSG00000162746.14	FCRLB	protein_coding	64.901	-1.69208	-1.62969	0.400662	-4.2232	2.40859e-05	0.000426014
ENSG00000257591.6	ZNF625	protein_coding	31.9073	-1.8777	-1.6258	0.722611	-2.5985	0.00936333	0.0473683
ENSG00000028277.21	POU2F2	protein_coding	356.272	-1.65066	-1.61842	0.272236	-6.06335	1.33318e-09	8.36926e-08
ENSG00000026036.22	RTEL1-TNFRSF6B	protein_coding	920.949	-1.62886	-1.61418	0.18137	-8.98091	2.68529e-19	1.01144e-16
ENSG00000163171.8	CDC42EP3	protein_coding	3007.76	-1.64955	-1.61121	0.285689	-5.77394	7.74409e-09	4.15349e-07
ENSG00000165379.13	LRFN5	protein_coding	140.734	-1.76698	-1.60795	0.518427	-3.40835	0.000653561	0.00605448
ENSG00000174130.12	TLR6	protein_coding	121.94	-1.7064	-1.6048	0.464186	-3.67613	0.000236803	0.00270099
ENSG00000170006.12	TMEM154	protein_coding	188.707	-1.62394	-1.59695	0.281836	-5.76202	8.31135e-09	4.42907e-07
ENSG00000139926.16	FRMD6	protein_coding	4332.93	-1.60749	-1.59406	0.173094	-9.28681	1.58988e-20	7.98458e-18
ENSG00000240891.8	PLCXD2	protein_coding	1437.83	-1.6074	-1.59365	0.176193	-9.12297	7.3092e-20	3.21303e-17
ENSG00000163762.7	TM4SF18	protein_coding	350.483	-1.60441	-1.59118	0.200083	-8.0187	1.0687e-15	2.59254e-13
ENSG00000251281.1	AC034223.2	lncRNA	44.905	-1.67949	-1.58449	0.529423	-3.17231	0.0015123	0.0117779
ENSG00000213085.10	CFAP45	protein_coding	34.184	-1.68099	-1.57501	0.481245	-3.493	0.000477626	0.00470333
ENSG00000205683.11	DPF3	protein_coding	50.2494	-1.66564	-1.57419	0.500674	-3.3268	0.000878508	0.00765311
ENSG00000110427.16	KIAA1549L	protein_coding	3140.54	-1.61788	-1.57248	0.320415	-5.04933	4.43371e-07	1.44931e-05
ENSG00000273706.5	LHX1	protein_coding	1671.31	-1.61392	-1.57131	0.324852	-4.96816	6.75911e-07	2.05917e-05
ENSG00000158125.10	XDH	protein_coding	77.6493	-1.67815	-1.55887	0.558095	-3.00692	0.00263913	0.0181261
ENSG00000240602.7	AADACP1	transcribed_unprocessed_pseudogene	96.6226	-1.58604	-1.55659	0.311147	-5.09742	3.44323e-07	1.17176e-05
ENSG00000251493.5	FOXD1	protein_coding	1515.15	-1.63291	-1.54333	0.394876	-4.13526	3.54554e-05	0.000584679
ENSG00000250697.2	AC010343.3	lncRNA	322.499	-1.62625	-1.54261	0.46577	-3.49154	0.000480241	0.00472066
ENSG00000250072.6	SH3TC2-DT	lncRNA	32.0946	-1.63053	-1.53886	0.549568	-2.96694	0.0030078	0.0199953
ENSG00000205413.8	SAMD9	protein_coding	591.558	-1.59999	-1.53756	0.37988	-4.21183	2.53306e-05	0.000443767
ENSG00000223839.8	FAM95B1	transcribed_unprocessed_pseudogene	91.2052	-1.69747	-1.53421	0.515276	-3.2943	0.00098666	0.00841148
ENSG00000148082.10	SHC3	protein_coding	293.074	-1.56326	-1.52943	0.295991	-5.28143	1.28182e-07	4.92892e-06
ENSG00000180530.11	NRIP1	protein_coding	1204.96	-1.55673	-1.52792	0.260291	-5.98073	2.22146e-09	1.31166e-07
ENSG00000248890.2	HHIP-AS1	lncRNA	43.287	-1.64147	-1.51921	0.588232	-2.79051	0.00526249	0.0305804
ENSG00000145555.15	MYO10	protein_coding	4876.3	-1.5277	-1.5156	0.169654	-9.00482	2.16021e-19	8.32585e-17
ENSG00000152952.12	PLOD2	protein_coding	22097.9	-1.52536	-1.51152	0.180703	-8.44126	3.13932e-17	9.45961e-15
ENSG00000139278.10	GLIPR1	protein_coding	2374.64	-1.53923	-1.50957	0.262544	-5.86274	4.55295e-09	2.55783e-07
ENSG00000132561.14	MATN2	protein_coding	285.995	1.61594	1.50101	0.529745	3.0504	0.00228534	0.0161859
ENSG00000105655.19	ISYNA1	protein_coding	447.044	1.52453	1.5011	0.229689	6.63738	3.19311e-11	2.973e-09
ENSG00000143320.9	CRABP2	protein_coding	932.569	1.66333	1.50435	0.429185	3.87556	0.000106379	0.00140928
ENSG00000107738.20	VSIR	protein_coding	1162.31	1.56853	1.50576	0.38529	4.07102	4.6807e-05	0.000729072
ENSG00000068078.19	FGFR3	protein_coding	192.883	1.53744	1.50598	0.320028	4.80408	1.55466e-06	4.17593e-05
ENSG00000119711.13	ALDH6A1	protein_coding	426.988	1.5397	1.50661	0.279358	5.51154	3.55701e-08	1.61508e-06
ENSG00000073605.18	GSDMB	protein_coding	366.712	1.55553	1.50724	0.32551	4.77875	1.76385e-06	4.6035e-05
ENSG00000171462.15	DLK2	protein_coding	318.559	1.54565	1.51235	0.240251	6.43349	1.24705e-10	1.02833e-08
ENSG00000119242.8	CCDC92	protein_coding	618.948	1.55198	1.51806	0.252312	6.15105	7.69714e-10	5.04208e-08
ENSG00000255200.1	PGAM1P8	transcribed_processed_pseudogene	31.9535	1.6933	1.51825	0.637359	2.65674	0.00789005	0.0414717
ENSG00000258791.9	LINC00520	lncRNA	27.5247	1.60299	1.51834	0.565555	2.83437	0.00459156	0.0275411
ENSG00000246090.7	AP002026.1	lncRNA	51.2299	1.66941	1.51888	0.559063	2.98608	0.00282578	0.0190762
ENSG00000104419.17	NDRG1	protein_coding	5673.3	1.64523	1.51909	0.564546	2.91426	0.00356536	0.0226828
ENSG00000170835.16	CEL	protein_coding	76.7882	1.6497	1.51909	0.553887	2.9784	0.00289756	0.0194339
ENSG00000162520.15	SYNC	protein_coding	139.259	1.58099	1.51925	0.414917	3.81036	0.000138762	0.00176357
ENSG00000126878.13	AIF1L	protein_coding	156.846	1.59835	1.52001	0.426174	3.75047	0.000176506	0.00213832
ENSG00000184194.6	GPR173	protein_coding	436.388	1.55645	1.52126	0.269068	5.78457	7.26965e-09	3.93725e-07
ENSG00000149418.11	ST14	protein_coding	147.33	2.08511	1.52561	0.808107	2.58024	0.00987308	0.0493475
ENSG00000164849.10	GPR146	protein_coding	94.7045	1.59753	1.52774	0.3941	4.05363	5.04292e-05	0.00077601
ENSG00000231711.2	LINC00899	lncRNA	152.274	1.59105	1.52877	0.368434	4.31842	1.57149e-05	0.000292633
ENSG00000275494.1	AC133552.5	lncRNA	27.7341	1.70725	1.53177	0.654586	2.60814	0.00910354	0.0462659
ENSG00000245532.9	NEAT1	lncRNA	59509.6	1.62806	1.53187	0.468084	3.47814	0.000504913	0.00490499
ENSG00000140600.17	SH3GL3	protein_coding	68.692	2.05619	1.53476	0.786287	2.61506	0.00892108	0.0456324
ENSG00000109107.14	ALDOC	protein_coding	59.1322	1.61822	1.53572	0.449421	3.60067	0.000317394	0.00341347
ENSG00000164855.16	TMEM184A	protein_coding	488.728	1.60382	1.53688	0.377797	4.24517	2.18423e-05	0.000393043
ENSG00000238105.7	GOLGA2P5	transcribed_unprocessed_pseudogene	182.699	1.5774	1.54374	0.256571	6.14802	7.84582e-10	5.11925e-08
ENSG00000167216.17	KATNAL2	protein_coding	20.5479	1.69774	1.54424	0.607517	2.79456	0.00519708	0.0303172
ENSG00000167971.16	CASKIN1	protein_coding	28.7962	1.76467	1.54501	0.674978	2.61442	0.00893795	0.0456905
ENSG00000179532.13	DNHD1	protein_coding	442.48	1.61738	1.54529	0.404222	4.00121	6.30189e-05	0.00093251
ENSG00000131187.10	F12	protein_coding	148.327	1.60838	1.54636	0.33488	4.80287	1.56409e-06	4.18765e-05
ENSG00000133985.3	TTC9	protein_coding	133.565	1.64575	1.54851	0.510855	3.22157	0.00127492	0.0103221
ENSG00000182612.10	TSPAN10	protein_coding	212.545	1.62077	1.55007	0.40772	3.9752	7.03198e-05	0.00101694
ENSG00000149294.16	NCAM1	protein_coding	166.972	1.5678	1.55224	0.241804	6.48376	8.94633e-11	7.7627e-09
ENSG00000185499.16	MUC1	protein_coding	407.829	1.62587	1.55577	0.398527	4.07971	4.50922e-05	0.000708354
ENSG00000257489.6	AC010203.1	transcribed_unprocessed_pseudogene	24.9749	1.74882	1.55767	0.613361	2.8512	0.00435541	0.0265009
ENSG00000125378.16	BMP4	protein_coding	741.198	1.60548	1.55778	0.350162	4.58495	4.54089e-06	0.000101873
ENSG00000135439.11	AGAP2	protein_coding	37.3406	1.62043	1.56412	0.412392	3.92934	8.518e-05	0.00118232
ENSG00000065609.14	SNAP91	protein_coding	21.1491	1.70252	1.56853	0.596216	2.85554	0.00429638	0.0262261
ENSG00000070540.13	WIPI1	protein_coding	381.886	1.6461	1.57084	0.420697	3.9128	9.12331e-05	0.00124959
ENSG00000198756.12	COLGALT2	protein_coding	32.434	1.7331	1.57837	0.609222	2.84479	0.00444413	0.0268511
ENSG00000067064.11	IDI1	protein_coding	3328.56	1.60285	1.58442	0.203516	7.8758	3.38578e-15	7.48167e-13
ENSG00000105855.10	ITGB8	protein_coding	1555.84	1.66329	1.59858	0.355842	4.67423	2.95057e-06	7.08693e-05
ENSG00000074181.9	NOTCH3	protein_coding	130.977	1.72407	1.59883	0.571166	3.01851	0.00254025	0.0176075
ENSG00000165821.12	SALL2	protein_coding	387.574	1.65334	1.60774	0.283441	5.83312	5.4399e-09	2.9952e-07
ENSG00000261832.6	AC138894.1	protein_coding	58.3052	1.76743	1.61044	0.548786	3.22061	0.00127918	0.0103515
ENSG00000283189.2	AC104452.1	protein_coding	138.049	1.7768	1.6109	0.606337	2.93039	0.00338538	0.0218737
ENSG00000160325.14	CACFD1	protein_coding	444.341	1.68407	1.61594	0.382914	4.39802	1.09243e-05	0.000215791
ENSG00000128487.16	SPECC1	protein_coding	1693.12	1.79077	1.61611	0.426794	4.19588	2.7182e-05	0.000470711
ENSG00000168453.15	HR	protein_coding	105.239	1.64444	1.61626	0.316138	5.20166	1.97516e-07	7.27429e-06
ENSG00000189067.13	LITAF	protein_coding	1597.99	1.74367	1.61719	0.515824	3.38035	0.000723927	0.00654536
ENSG00000128596.17	CCDC136	protein_coding	213.96	1.72019	1.61788	0.407802	4.21821	2.46254e-05	0.000433705
ENSG00000225756.1	DBH-AS1	lncRNA	19.1857	1.72663	1.61905	0.618979	2.78948	0.00527923	0.0306454
ENSG00000188747.8	NOXA1	protein_coding	89.9264	1.92641	1.62451	0.715536	2.69226	0.00709697	0.0383371
ENSG00000185522.9	LMNTD2	protein_coding	110.856	1.74628	1.63005	0.496175	3.51948	0.000432392	0.00434214
ENSG00000073350.14	LLGL2	protein_coding	240.684	1.66563	1.6303	0.278508	5.98054	2.22395e-09	1.31166e-07
ENSG00000103528.17	SYT17	protein_coding	44.6972	1.69628	1.63217	0.448359	3.78331	0.000154756	0.00192892
ENSG00000185561.10	TLCD2	protein_coding	326.181	1.75665	1.63395	0.518483	3.38805	0.00070391	0.00638878
ENSG00000271614.1	ATP2B1-AS1	lncRNA	45.2736	1.77284	1.63619	0.55335	3.20383	0.00135613	0.0108418
ENSG00000040608.14	RTN4R	protein_coding	256.649	1.66249	1.63782	0.233036	7.13407	9.74434e-13	1.25188e-10
ENSG00000090661.12	CERS4	protein_coding	63.4644	1.71385	1.63892	0.435379	3.93646	8.26913e-05	0.00115552
ENSG00000185436.12	IFNLR1	protein_coding	86.5323	1.77666	1.63998	0.504544	3.52132	0.000429408	0.00432093
ENSG00000197016.12	ZNF470	protein_coding	31.0733	1.89475	1.64153	0.670871	2.82431	0.00473829	0.0281865
ENSG00000155962.13	CLIC2	protein_coding	29.951	1.77105	1.64755	0.562321	3.14954	0.00163526	0.0124833
ENSG00000160867.15	FGFR4	protein_coding	197.94	1.70483	1.65268	0.310979	5.48215	4.20189e-08	1.87703e-06
ENSG00000253958.2	CLDN23	protein_coding	28.5922	1.84143	1.65518	0.600501	3.06649	0.00216592	0.0155393
ENSG00000142046.15	TMEM91	protein_coding	61.0949	1.81683	1.65752	0.564797	3.21678	0.00129636	0.0104667
ENSG00000166206.15	GABRB3	protein_coding	38.8321	1.7554	1.66076	0.530188	3.31091	0.000929944	0.00802288
ENSG00000119899.13	SLC17A5	protein_coding	1297.13	1.71138	1.66316	0.323559	5.28925	1.2282e-07	4.76698e-06
ENSG00000134107.5	BHLHE40	protein_coding	2902.19	1.73418	1.66887	0.36933	4.69547	2.65997e-06	6.49244e-05
ENSG00000259605.3	AC074212.1	lncRNA	65.1327	1.73674	1.66928	0.380187	4.56813	4.92104e-06	0.000108453
ENSG00000110042.8	DTX4	protein_coding	167.646	1.74136	1.6693	0.421583	4.13052	3.61951e-05	0.000593922
ENSG00000107796.13	ACTA2	protein_coding	76.3561	1.72963	1.67245	0.366964	4.71335	2.43678e-06	6.06377e-05
ENSG00000135423.13	GLS2	protein_coding	188.203	2.20501	1.67547	0.723687	3.04691	0.00231203	0.01634
ENSG00000284922.2	AP000812.5	protein_coding	18.8542	1.88904	1.67682	0.689799	2.73853	0.00617136	0.0345067
ENSG00000260630.7	SNAI3-AS1	lncRNA	147.766	1.72197	1.68077	0.283052	6.08358	1.17531e-09	7.4345e-08
ENSG00000258818.4	RNASE4	protein_coding	105.291	1.77204	1.68167	0.448885	3.94764	7.89253e-05	0.00111227
ENSG00000177000.13	MTHFR	protein_coding	473.904	1.76368	1.68215	0.416951	4.22995	2.33741e-05	0.000415197
ENSG00000164938.14	TP53INP1	protein_coding	750.293	1.93238	1.68374	0.668087	2.8924	0.0038231	0.0239276
ENSG00000135063.19	FAM189A2	protein_coding	87.6843	1.81705	1.68558	0.587935	3.09057	0.00199774	0.0145788
ENSG00000099953.10	MMP11	protein_coding	181.401	1.7522	1.68584	0.339706	5.15798	2.49625e-07	8.93421e-06
ENSG00000183876.9	ARSI	protein_coding	174.046	1.99209	1.68804	0.650101	3.06428	0.00218197	0.0155937
ENSG00000100100.13	PIK3IP1	protein_coding	106.004	2.16398	1.69194	0.796572	2.71662	0.00659529	0.0363308
ENSG00000185100.11	ADSS1	protein_coding	38.1481	1.81318	1.69266	0.50505	3.59011	0.000330542	0.00353425
ENSG00000214922.9	HLA-F-AS1	lncRNA	61.1887	1.75571	1.695	0.359166	4.8883	1.01713e-06	2.92654e-05
ENSG00000115257.15	PCSK4	protein_coding	103.794	1.86444	1.69837	0.571369	3.2631	0.00110199	0.0091876
ENSG00000250151.9	ARPC4-TTLL3	protein_coding	196.458	1.79083	1.69877	0.421005	4.2537	2.10263e-05	0.000381257
ENSG00000270175.1	AC023509.3	lncRNA	18.5137	1.88348	1.70005	0.648633	2.90377	0.00368704	0.0232871
ENSG00000170500.13	LONRF2	protein_coding	177.184	1.73932	1.70141	0.310415	5.60321	2.10414e-08	1.02613e-06
ENSG00000265962.1	GACAT2	lncRNA	42.5388	1.88231	1.70815	0.602024	3.12664	0.00176816	0.0133017
ENSG00000246982.7	Z84485.1	lncRNA	58.0026	1.93153	1.71017	0.621244	3.10913	0.00187638	0.0139262
ENSG00000109099.16	PMP22	protein_coding	3540.49	1.74904	1.71374	0.277017	6.31386	2.72163e-10	2.05961e-08
ENSG00000262877.5	AC110285.2	lncRNA	36.1614	1.90329	1.71449	0.626716	3.03693	0.00239004	0.0167911
ENSG00000174292.12	TNK1	protein_coding	98.4269	2.31059	1.715	0.814523	2.83674	0.00455769	0.0274073
ENSG00000156042.18	CFAP70	protein_coding	83.4065	2.08115	1.71517	0.789241	2.6369	0.0083668	0.043468
ENSG00000275993.3	SIK1B	protein_coding	348.81	1.73965	1.71519	0.242012	7.18828	6.56128e-13	8.74535e-11
ENSG00000075826.17	SEC31B	protein_coding	875.782	1.79669	1.71764	0.402778	4.46074	8.16764e-06	0.000168152
ENSG00000012171.20	SEMA3B	protein_coding	502.14	1.80803	1.72237	0.432547	4.17996	2.91562e-05	0.000497386
ENSG00000105877.18	DNAH11	protein_coding	117.685	1.77734	1.72486	0.37907	4.68868	2.74971e-06	6.67219e-05
ENSG00000101096.20	NFATC2	protein_coding	78.1533	2.12366	1.72726	0.818348	2.59505	0.00945763	0.0476852
ENSG00000178093.14	TSSK6	protein_coding	34.4151	1.94973	1.73303	0.659475	2.95648	0.0031117	0.0205541
ENSG00000116254.18	CHD5	protein_coding	167.539	2.15785	1.73311	0.767046	2.8132	0.00490508	0.0290224
ENSG00000137486.17	ARRB1	protein_coding	454.83	1.76517	1.7392	0.232453	7.59367	3.10975e-14	5.60195e-12
ENSG00000164638.10	SLC29A4	protein_coding	72.8093	1.82534	1.74412	0.430621	4.23886	2.24656e-05	0.000402511
ENSG00000114270.17	COL7A1	protein_coding	392.998	2.08009	1.74559	0.775581	2.68197	0.00731894	0.0392801
ENSG00000167861.16	HID1	protein_coding	75.7323	1.85135	1.74832	0.479493	3.86107	0.000112893	0.00147903
ENSG00000085117.12	CD82	protein_coding	172.759	1.81215	1.75249	0.315245	5.74839	9.00996e-09	4.74038e-07
ENSG00000164181.14	ELOVL7	protein_coding	603.128	1.81158	1.75539	0.257726	7.02911	2.07851e-12	2.53288e-10
ENSG00000101670.12	LIPG	protein_coding	90.8784	1.85621	1.75626	0.445416	4.16736	3.0815e-05	0.000522185
ENSG00000235863.4	B3GALT4	protein_coding	24.2847	1.99348	1.75886	0.662351	3.0097	0.00261502	0.0180053
ENSG00000110628.16	SLC22A18	protein_coding	318.862	1.91887	1.7594	0.568603	3.37471	0.000738925	0.00665193
ENSG00000130821.17	SLC6A8	protein_coding	4069.34	1.78287	1.76053	0.185862	9.59245	8.60145e-22	5.09114e-19
ENSG00000149634.4	SPATA25	protein_coding	35.8287	2.04456	1.76102	0.666471	3.06774	0.00215685	0.0155011
ENSG00000128346.11	C22orf23	protein_coding	18.5704	1.99489	1.76145	0.714789	2.79088	0.00525654	0.0305565
ENSG00000239521.9	CASTOR3	transcribed_unprocessed_pseudogene	233.384	1.83082	1.76165	0.353705	5.17613	2.26534e-07	8.25133e-06
ENSG00000124249.7	KCNK15	protein_coding	74.2346	1.92361	1.76562	0.57778	3.32932	0.000870598	0.0076019
ENSG00000163694.15	RBM47	protein_coding	11.8735	1.97633	1.76886	0.766193	2.57942	0.00989662	0.0494086
ENSG00000154639.19	CXADR	protein_coding	755.941	1.78213	1.77216	0.158854	11.2187	3.30243e-29	4.21009e-26
ENSG00000181085.15	MAPK15	protein_coding	128.177	2.17556	1.77231	0.685602	3.17321	0.00150763	0.011747
ENSG00000173918.15	C1QTNF1	protein_coding	37.5442	2.1922	1.77412	0.822421	2.66555	0.00768623	0.0407882
ENSG00000220785.7	MTMR9LP	transcribed_unprocessed_pseudogene	105.886	1.86807	1.77769	0.430828	4.336	1.45097e-05	0.000274507
ENSG00000246640.1	PICART1	lncRNA	24.9393	1.96284	1.77799	0.643424	3.05062	0.00228371	0.0161825
ENSG00000095303.17	PTGS1	protein_coding	20.9662	1.93258	1.78617	0.637566	3.03119	0.00243591	0.0170699
ENSG00000184574.10	LPAR5	protein_coding	134.172	1.87912	1.78696	0.457756	4.10507	4.04184e-05	0.000646577
ENSG00000179715.13	PCED1B	protein_coding	44.6579	2.11793	1.78798	0.795918	2.661	0.007791	0.0411736
ENSG00000175938.7	ORAI3	protein_coding	670.029	1.88895	1.79278	0.417475	4.52471	6.04798e-06	0.000129166
ENSG00000105376.5	ICAM5	protein_coding	90.5159	1.94717	1.79393	0.517782	3.76061	0.000169502	0.00206859
ENSG00000224424.8	PRKAR2A-AS1	lncRNA	60.2994	1.89214	1.79928	0.450571	4.19943	2.67589e-05	0.000464372
ENSG00000137266.14	SLC22A23	protein_coding	44.5665	1.9191	1.80241	0.50812	3.77687	0.000158812	0.00196711
ENSG00000186951.16	PPARA	protein_coding	573.646	1.8911	1.80971	0.401373	4.71158	2.45803e-06	6.09834e-05
ENSG00000069424.15	KCNAB2	protein_coding	394.903	1.90634	1.81291	0.399557	4.77114	1.83187e-06	4.75111e-05
ENSG00000182580.3	EPHB3	protein_coding	51.7945	2.15015	1.81307	0.788551	2.72671	0.00639698	0.0354691
ENSG00000100027.16	YPEL1	protein_coding	108.962	1.89526	1.81333	0.378811	5.00319	5.63897e-07	1.76329e-05
ENSG00000267534.4	S1PR2	protein_coding	50.9567	2.0687	1.81604	0.656509	3.15106	0.00162679	0.0124415
ENSG00000080031.10	PTPRH	protein_coding	51.5226	2.02589	1.81866	0.691329	2.93043	0.00338497	0.0218737
ENSG00000103269.13	RHBDL1	protein_coding	58.595	1.99809	1.82296	0.517405	3.86175	0.000112579	0.00147726
ENSG00000214274.10	ANG	protein_coding	57.6023	1.90868	1.82333	0.420258	4.54169	5.58048e-06	0.000120738
ENSG00000076826.10	CAMSAP3	protein_coding	68.5465	1.9923	1.82735	0.499137	3.99148	6.56615e-05	0.000962419
ENSG00000137872.17	SEMA6D	protein_coding	694.988	1.84203	1.82744	0.190457	9.67163	3.97988e-22	2.44291e-19
ENSG00000102878.17	HSF4	protein_coding	483.525	2.08387	1.83003	0.494836	4.21123	2.53984e-05	0.000444486
ENSG00000179388.9	EGR3	protein_coding	83.7762	5.57716	1.83046	2.11031	2.64282	0.00822198	0.0428904
ENSG00000196139.14	AKR1C3	protein_coding	183.204	1.92185	1.83231	0.445675	4.31222	1.61621e-05	0.000300623
ENSG00000036530.9	CYP46A1	protein_coding	16.9157	2.0349	1.83249	0.672565	3.02558	0.00248159	0.0173168
ENSG00000109771.15	LRP2BP	protein_coding	23.5206	2.15748	1.83734	0.717147	3.00842	0.00262608	0.0180589
ENSG00000163346.17	PBXIP1	protein_coding	2867.56	1.8692	1.8398	0.237549	7.86871	3.58324e-15	7.81381e-13
ENSG00000154153.13	RETREG1	protein_coding	355.92	1.85714	1.8412	0.213868	8.68355	3.83621e-18	1.2975e-15
ENSG00000141854.9	MISP3	protein_coding	51.8414	2.1197	1.84212	0.694413	3.05251	0.00226939	0.0161073
ENSG00000258102.5	MAP1LC3B2	protein_coding	35.1762	2.03079	1.84717	0.588751	3.44933	0.000561987	0.00535584
ENSG00000114796.16	KLHL24	protein_coding	1448.64	1.93712	1.84909	0.403775	4.79752	1.60646e-06	4.27349e-05
ENSG00000184381.20	PLA2G6	protein_coding	284.895	1.91144	1.85695	0.32069	5.96038	2.51651e-09	1.47371e-07
ENSG00000169918.9	OTUD7A	protein_coding	15.9185	2.29233	1.85927	0.848006	2.7032	0.0068675	0.0374268
ENSG00000076864.19	RAP1GAP	protein_coding	27.5467	1.98751	1.85956	0.533027	3.72873	0.000192444	0.00229367
ENSG00000111885.7	MAN1A1	protein_coding	295.681	1.91614	1.86038	0.324447	5.90586	3.50816e-09	2.01179e-07
ENSG00000088543.15	C3orf18	protein_coding	70.1348	1.96008	1.86296	0.446865	4.38629	1.153e-05	0.000225339
ENSG00000279571.3	AL162426.1	lncRNA	21.31	2.11221	1.86464	0.677381	3.1182	0.0018196	0.0136207
ENSG00000011347.10	SYT7	protein_coding	80.1327	2.09666	1.86578	0.615024	3.40907	0.000651846	0.00604644
ENSG00000228315.12	GUSBP11	lncRNA	1586.31	1.90942	1.86848	0.276197	6.91324	4.73698e-12	5.28623e-10
ENSG00000283828.1	AL137002.2	lncRNA	17.1598	2.35944	1.86905	0.879265	2.68342	0.00728728	0.0391228
ENSG00000103742.12	IGDCC4	protein_coding	144.55	1.96877	1.86927	0.454272	4.3339	1.46493e-05	0.000276833
ENSG00000162777.17	DENND2D	protein_coding	184.492	2.63297	1.87173	0.813075	3.23828	0.00120252	0.00982712
ENSG00000106772.18	PRUNE2	protein_coding	84.118	1.94361	1.87229	0.439017	4.42718	9.54736e-06	0.00019138
ENSG00000272668.2	AL590560.3	lncRNA	221.986	2.06408	1.87239	0.624767	3.30376	0.000953974	0.00819319
ENSG00000215241.4	LINC02449	lncRNA	57.9275	4.66024	1.88177	1.55731	2.99249	0.0027671	0.0187794
ENSG00000089847.12	ANKRD24	protein_coding	21.0842	2.27048	1.88327	0.818174	2.77505	0.0055193	0.0316729
ENSG00000216490.4	IFI30	protein_coding	311.059	1.9755	1.88391	0.406039	4.86529	1.14287e-06	3.23221e-05
ENSG00000173991.6	TCAP	protein_coding	19.9537	2.14838	1.88783	0.715626	3.0021	0.00268123	0.0183544
ENSG00000065534.19	MYLK	protein_coding	300.79	1.91983	1.89049	0.24732	7.76252	8.32585e-15	1.62335e-12
ENSG00000181458.10	TMEM45A	protein_coding	428.864	1.97335	1.89213	0.402245	4.90585	9.30218e-07	2.71417e-05
ENSG00000108556.10	CHRNE	protein_coding	28.7687	2.48254	1.89267	0.947152	2.62105	0.00876588	0.045089
ENSG00000196668.4	LINC00173	lncRNA	27.9187	2.17905	1.89407	0.775402	2.81022	0.00495073	0.0292195
ENSG00000114841.17	DNAH1	protein_coding	98.9422	2.13156	1.89479	0.655637	3.25113	0.00114948	0.00948719
ENSG00000105516.11	DBP	protein_coding	137.973	1.98546	1.89956	0.404459	4.90893	9.15743e-07	2.68138e-05
ENSG00000135406.14	PRPH	protein_coding	14.593	2.21084	1.90167	0.815157	2.71216	0.00668457	0.0366589
ENSG00000223891.6	OSER1-DT	lncRNA	252.737	1.97394	1.91062	0.347749	5.67635	1.37596e-08	7.01655e-07
ENSG00000245522.2	LINC02709	lncRNA	89.6876	2.01338	1.91154	0.451623	4.45809	8.26926e-06	0.000169822
ENSG00000259663.2	AC010478.1	lncRNA	48.4345	2.1744	1.91691	0.669409	3.24823	0.00116124	0.00954623
ENSG00000165716.11	DIPK1B	protein_coding	53.6418	2.10859	1.91904	0.561806	3.75324	0.000174567	0.00211989
ENSG00000204386.11	NEU1	protein_coding	6208.33	1.961	1.92395	0.26262	7.46704	8.20188e-14	1.3593e-11
ENSG00000059804.16	SLC2A3	protein_coding	762.033	2.02483	1.92656	0.441166	4.58972	4.43849e-06	0.000100217
ENSG00000173801.17	JUP	protein_coding	4348.38	2.21564	1.93196	0.757518	2.92486	0.0034461	0.0221442
ENSG00000140398.14	NEIL1	protein_coding	314.796	2.14218	1.93276	0.519146	4.12635	3.68565e-05	0.000604177
ENSG00000149212.12	SESN3	protein_coding	68.0967	2.15942	1.93457	0.662176	3.2611	0.00110981	0.009238
ENSG00000214708.4	AC116407.1	lncRNA	56.6031	2.23412	1.93858	0.678262	3.29389	0.0009881	0.0084151
ENSG00000081052.13	COL4A4	protein_coding	62.3338	1.99503	1.94205	0.376728	5.29567	1.18583e-07	4.63509e-06
ENSG00000266066.1	POLRMTP1	processed_pseudogene	33.3756	2.07174	1.94446	0.528621	3.91915	8.88629e-05	0.00122421
ENSG00000169242.12	EFNA1	protein_coding	438.871	2.00686	1.94712	0.335907	5.97445	2.30863e-09	1.35677e-07
ENSG00000171219.9	CDC42BPG	protein_coding	145.53	2.09524	1.9485	0.438582	4.7773	1.77665e-06	4.62236e-05
ENSG00000006534.16	ALDH3B1	protein_coding	640.111	2.39569	1.94878	0.86632	2.76537	0.00568586	0.0323376
ENSG00000182575.8	NXPH3	protein_coding	14.821	2.344	1.94934	0.858378	2.73073	0.00631946	0.0351333
ENSG00000260077.1	AC104794.3	lncRNA	35.551	2.15118	1.96059	0.554427	3.88	0.000104455	0.00138935
ENSG00000261087.1	ZNNT1	lncRNA	57.7104	2.15653	1.96518	0.60734	3.55078	0.000384084	0.0039586
ENSG00000052802.13	MSMO1	protein_coding	4742.63	2.00415	1.96776	0.256955	7.79962	6.20946e-15	1.22511e-12
ENSG00000154930.15	ACSS1	protein_coding	220.126	2.03734	1.9732	0.328845	6.19545	5.81189e-10	3.96381e-08
ENSG00000141401.12	IMPA2	protein_coding	82.3651	2.07841	1.97528	0.386033	5.38402	7.28407e-08	3.07704e-06
ENSG00000108813.11	DLX4	protein_coding	41.7491	2.16545	1.97849	0.587772	3.68417	0.000229453	0.00263463
ENSG00000184185.10	KCNJ12	protein_coding	20.7167	2.22253	1.9794	0.741668	2.99666	0.00272956	0.0185702
ENSG00000215218.4	UBE2QL1	protein_coding	38.1083	2.09695	1.98021	0.570795	3.67374	0.000239029	0.00272263
ENSG00000103485.19	QPRT	protein_coding	82.1198	2.21073	1.98172	0.677465	3.26324	0.00110148	0.0091876
ENSG00000123095.6	BHLHE41	protein_coding	189.807	2.89131	1.98652	1.06075	2.72573	0.00641597	0.0355031
ENSG00000174640.15	SLCO2A1	protein_coding	85.4993	2.03489	1.99887	0.333004	6.11071	9.91915e-10	6.34711e-08
ENSG00000112773.16	TENT5A	protein_coding	513.023	2.02463	1.99954	0.220104	9.19852	3.62904e-20	1.76894e-17
ENSG00000233593.10	LINC02609	lncRNA	25.3699	2.5251	2.00525	0.862413	2.92795	0.00341204	0.0219905
ENSG00000223953.6	C1QTNF5	protein_coding	181.355	3.06235	2.01806	0.975742	3.13848	0.00169825	0.0128751
ENSG00000184916.9	JAG2	protein_coding	1475.3	2.07212	2.02227	0.278557	7.43876	1.01633e-13	1.66768e-11
ENSG00000185585.20	OLFML2A	protein_coding	252.348	2.06741	2.02266	0.310067	6.6676	2.60015e-11	2.47657e-09
ENSG00000267296.2	CEBPA-DT	lncRNA	25.8136	2.26889	2.02463	0.616074	3.68282	0.000230672	0.00264563
ENSG00000223396.4	RPS10P7	transcribed_processed_pseudogene	29.2662	2.19297	2.03172	0.592716	3.69987	0.000215711	0.0025128
ENSG00000266714.9	MYO15B	protein_coding	91.1779	3.33017	2.03423	1.19019	2.79803	0.00514156	0.0300462
ENSG00000183114.8	FAM43B	protein_coding	25.7569	2.30956	2.03626	0.855785	2.69876	0.00695991	0.0377938
ENSG00000274180.1	NATD1	protein_coding	390.462	2.14043	2.04603	0.399648	5.35579	8.51834e-08	3.52936e-06
ENSG00000169174.11	PCSK9	protein_coding	88.9709	2.16272	2.04709	0.526919	4.10446	4.05258e-05	0.000647671
ENSG00000162148.11	PPP1R32	protein_coding	43.6119	2.4918	2.0483	0.762297	3.2688	0.00108004	0.00904736
ENSG00000236184.1	TCEA1P4	processed_pseudogene	12.3325	2.53813	2.04985	0.92208	2.75262	0.00591209	0.0333496
ENSG00000112972.15	HMGCS1	protein_coding	8291.28	2.10045	2.05125	0.293537	7.15568	8.32596e-13	1.0865e-10
ENSG00000271553.1	AC018638.7	lncRNA	11.4529	4.86741	2.05401	1.73033	2.813	0.00490815	0.0290303
ENSG00000166257.9	SCN3B	protein_coding	22.9894	2.30385	2.05572	0.736049	3.13003	0.00174789	0.0131732
ENSG00000088881.21	EBF4	protein_coding	197.527	2.50802	2.05837	0.626593	4.00264	6.26406e-05	0.000928572
ENSG00000254682.1	AP002387.1	lncRNA	151.817	2.16565	2.05885	0.406572	5.3266	1.00068e-07	4.03509e-06
ENSG00000176533.13	GNG7	protein_coding	73.8672	3.34389	2.06221	1.1376	2.93943	0.00328816	0.0213957
ENSG00000028137.19	TNFRSF1B	protein_coding	13.3847	2.28049	2.06477	0.721688	3.15994	0.00157801	0.0121866
ENSG00000168071.22	CCDC88B	protein_coding	66.687	2.43675	2.06664	0.750841	3.24537	0.00117299	0.00962377
ENSG00000133083.15	DCLK1	protein_coding	139.304	2.23188	2.0677	0.566011	3.94318	8.0409e-05	0.0011303
ENSG00000183317.17	EPHA10	protein_coding	67.2809	3.04858	2.06966	1.01942	2.99049	0.00278532	0.0188798
ENSG00000197093.11	GAL3ST4	protein_coding	91.4698	2.99798	2.07237	0.960817	3.12024	0.00180702	0.0135327
ENSG00000007516.14	BAIAP3	protein_coding	22.8272	2.54072	2.07412	0.918672	2.76564	0.00568112	0.0323217
ENSG00000266903.2	AC243964.3	lncRNA	14.5757	2.76434	2.07851	1.01343	2.7277	0.00637767	0.0353744
ENSG00000262903.1	AC027796.4	lncRNA	64.6727	2.32748	2.08391	0.597951	3.89242	9.92492e-05	0.00133775
ENSG00000262772.2	LINC01977	lncRNA	144.637	2.61845	2.08696	0.697491	3.75409	0.00017397	0.00211689
ENSG00000173930.9	SLCO4C1	protein_coding	70.8618	2.83153	2.08708	0.828602	3.41724	0.000632591	0.0059131
ENSG00000172232.10	AZU1	protein_coding	24.0583	2.54372	2.09575	0.836395	3.04129	0.00235564	0.0165987
ENSG00000087076.9	HSD17B14	protein_coding	258.804	5.63184	2.09612	1.67759	3.35709	0.000787669	0.00702604
ENSG00000167103.12	PIP5KL1	protein_coding	86.3526	2.24872	2.09765	0.477736	4.70704	2.51343e-06	6.18946e-05
ENSG00000127561.15	SYNGR3	protein_coding	329.64	2.20859	2.09978	0.358926	6.15334	7.58666e-10	5.00931e-08
ENSG00000165272.16	AQP3	protein_coding	53.0591	2.36449	2.10078	0.72272	3.27166	0.00106919	0.00896749
ENSG00000254485.5	AC026191.1	lncRNA	23.0707	2.5699	2.1011	0.815938	3.14963	0.00163475	0.0124833
ENSG00000186480.13	INSIG1	protein_coding	6022.09	2.17771	2.10717	0.341993	6.36771	1.91877e-10	1.5071e-08
ENSG00000246273.8	SBF2-AS1	lncRNA	395.759	2.1429	2.11895	0.203225	10.5445	5.38707e-26	4.05817e-23
ENSG00000165215.6	CLDN3	protein_coding	272.335	2.28351	2.12801	0.424152	5.38371	7.29666e-08	3.07704e-06
ENSG00000109927.10	TECTA	protein_coding	36.0945	2.48643	2.12962	0.721897	3.4443	0.00057254	0.00544077
ENSG00000090339.9	ICAM1	protein_coding	2246.84	2.16557	2.13091	0.237471	9.1193	7.56099e-20	3.21303e-17
ENSG00000072954.7	TMEM38A	protein_coding	441.978	2.17564	2.13128	0.233943	9.29989	1.40592e-20	7.44286e-18
ENSG00000135525.18	MAP7	protein_coding	132.962	2.18926	2.13163	0.295392	7.41139	1.24986e-13	1.99172e-11
ENSG00000148344.11	PTGES	protein_coding	737.121	2.41819	2.1394	0.771152	3.13581	0.00171379	0.0129692
ENSG00000116990.11	MYCL	protein_coding	22.6276	2.61857	2.13945	0.867104	3.0199	0.00252857	0.0175488
ENSG00000153234.15	NR4A2	protein_coding	140.91	2.28256	2.14187	0.492646	4.63327	3.59934e-06	8.38986e-05
ENSG00000105696.9	TMEM59L	protein_coding	49.9099	2.87011	2.14297	0.922005	3.1129	0.00185259	0.0137929
ENSG00000178809.11	TRIM73	protein_coding	56.1294	2.58807	2.14604	0.80098	3.23112	0.00123304	0.0100552
ENSG00000205593.12	DENND6B	protein_coding	95.3545	2.44603	2.15991	0.617033	3.96418	7.36497e-05	0.00105224
ENSG00000105650.22	PDE4C	protein_coding	39.8822	5.06844	2.16148	1.60491	3.15808	0.00158809	0.0122302
ENSG00000170786.12	SDR16C5	protein_coding	13.3041	2.47119	2.17729	0.902689	2.73759	0.00618911	0.0345826
ENSG00000117643.14	MAN1C1	protein_coding	13.145	2.51399	2.17883	0.786799	3.19521	0.00139728	0.0110959
ENSG00000205090.9	TMEM240	protein_coding	25.9187	2.56281	2.18956	0.701049	3.65568	0.000256504	0.00288989
ENSG00000118898.16	PPL	protein_coding	962.042	2.42605	2.19246	0.586169	4.13883	3.49084e-05	0.000577959
ENSG00000198003.12	CCDC151	protein_coding	19.1537	3.05169	2.19826	1.07114	2.84901	0.0043856	0.0266041
ENSG00000273590.4	SMIM11B	protein_coding	86.1253	4.17845	2.2137	1.61627	2.58525	0.00973089	0.0488485
ENSG00000128311.14	TST	protein_coding	472.887	2.24777	2.21872	0.216231	10.3952	2.60644e-25	1.84929e-22
ENSG00000278952.1	AP003068.4	TEC	52.1246	5.46254	2.22496	1.68426	3.24329	0.00118157	0.00968937
ENSG00000205704.7	LINC00634	protein_coding	12.0649	2.84443	2.22597	0.986855	2.88231	0.00394765	0.0245772
ENSG00000285427.1	SOD2-OT1	lncRNA	28.5495	2.41878	2.22881	0.624614	3.87244	0.00010775	0.00142291
ENSG00000172350.10	ABCG4	protein_coding	14.6588	3.08215	2.22918	1.10748	2.78304	0.00538519	0.0310971
ENSG00000065361.16	ERBB3	protein_coding	382.679	2.30461	2.24044	0.312801	7.36765	1.73666e-13	2.64419e-11
ENSG00000285815.1	GET1-SH3BGR	protein_coding	16.1954	2.99523	2.25168	1.0574	2.83263	0.00461666	0.0276537
ENSG00000091262.15	ABCC6	protein_coding	12.9612	2.86613	2.26134	0.995398	2.87938	0.00398461	0.0247607
ENSG00000063180.9	CA11	protein_coding	211.203	2.35412	2.2646	0.354403	6.6425	3.08404e-11	2.88767e-09
ENSG00000137261.14	KIAA0319	protein_coding	15.3836	3.16383	2.26728	1.10377	2.86638	0.00415194	0.0255136
ENSG00000135643.5	KCNMB4	protein_coding	395.101	2.38431	2.26987	0.441727	5.39771	6.74973e-08	2.88308e-06
ENSG00000149809.16	TM7SF2	protein_coding	3115.31	2.37827	2.27753	0.381801	6.2291	4.69135e-10	3.28058e-08
ENSG00000267121.6	AC008105.3	lncRNA	103.526	2.4246	2.30026	0.477692	5.07565	3.86178e-07	1.29375e-05
ENSG00000213023.11	SYT3	protein_coding	13.0445	5.34869	2.30387	1.77344	3.016	0.00256136	0.0177147
ENSG00000268894.7	PLCE1-AS1	lncRNA	15.2368	2.58557	2.30659	0.804556	3.21366	0.00131056	0.010551
ENSG00000236778.8	INTS6-AS1	lncRNA	57.4733	2.51666	2.33165	0.531488	4.73512	2.18926e-06	5.52247e-05
ENSG00000262202.4	AC007952.4	lncRNA	58.6267	3.3332	2.33425	1.12119	2.97293	0.00294975	0.0196646
ENSG00000124602.10	UNC5CL	protein_coding	22.5729	3.79028	2.34636	1.3042	2.90622	0.00365828	0.0231407
ENSG00000141052.18	MYOCD	protein_coding	20.6915	2.5557	2.35406	0.714556	3.57662	0.000348063	0.00367183
ENSG00000156804.7	FBXO32	protein_coding	443.134	2.57348	2.38598	0.513532	5.01133	5.40538e-07	1.70311e-05
ENSG00000119986.7	AVPI1	protein_coding	670.38	2.46365	2.40562	0.298187	8.26208	1.43153e-16	4.02115e-14
ENSG00000114854.8	TNNC1	protein_coding	60.8985	2.56063	2.42476	0.524302	4.88387	1.04021e-06	2.97746e-05
ENSG00000120594.17	PLXDC2	protein_coding	21.9962	2.59251	2.42602	0.6393	4.05523	5.00842e-05	0.000772854
ENSG00000251432.7	LINC02615	lncRNA	75.7541	2.68587	2.42669	0.579562	4.63431	3.58136e-06	8.38332e-05
ENSG00000257732.1	AC089983.1	lncRNA	16.223	2.84475	2.42995	0.949225	2.99691	0.00272728	0.0185702
ENSG00000137573.14	SULF1	protein_coding	68.2284	2.53875	2.43753	0.44787	5.66849	1.4406e-08	7.30125e-07
ENSG00000230074.3	AL162231.2	lncRNA	27.7129	2.90298	2.44706	0.781622	3.71404	0.000203974	0.0024009
ENSG00000101353.15	MROH8	protein_coding	58.1655	2.64421	2.45183	0.532171	4.96873	6.73922e-07	2.05689e-05
ENSG00000261487.1	AC135048.1	lncRNA	25.7537	3.17676	2.46474	0.953343	3.33223	0.000861523	0.00753457
ENSG00000101049.17	SGK2	protein_coding	11.6661	3.67013	2.46795	1.32143	2.77739	0.0054797	0.0315221
ENSG00000099260.11	PALMD	protein_coding	10.8206	2.88114	2.46875	0.986291	2.92119	0.00348702	0.0223043
ENSG00000184489.12	PTP4A3	protein_coding	185.246	2.66006	2.47119	0.403641	6.59015	4.39395e-11	4.00115e-09
ENSG00000089127.14	OAS1	protein_coding	56.7475	3.01765	2.48092	0.978344	3.08445	0.00203929	0.0148028
ENSG00000233013.10	FAM157B	transcribed_unprocessed_pseudogene	33.8434	3.61749	2.48153	1.11384	3.24776	0.00116315	0.00954777
ENSG00000173727.12	AP000769.1	transcribed_unprocessed_pseudogene	266.452	2.62626	2.49554	0.434763	6.04067	1.53474e-09	9.45549e-08
ENSG00000117266.15	CDK18	protein_coding	122.766	2.79023	2.49851	0.604722	4.61406	3.9487e-06	9.06395e-05
ENSG00000099337.5	KCNK6	protein_coding	675.298	2.71572	2.518	0.391152	6.94288	3.84199e-12	4.48403e-10
ENSG00000250091.3	DNAH10OS	lncRNA	31.7111	3.85536	2.51901	1.21772	3.16604	0.00154529	0.0119954
ENSG00000108846.16	ABCC3	protein_coding	185.237	3.51068	2.53128	1.10487	3.17745	0.00148576	0.0116259
ENSG00000187134.14	AKR1C1	protein_coding	434.196	2.57353	2.54779	0.232444	11.0716	1.72231e-28	2.03884e-25
ENSG00000167131.17	CCDC103	protein_coding	49.1342	3.22597	2.54934	0.948745	3.40025	0.000673244	0.00619526
ENSG00000109819.9	PPARGC1A	protein_coding	159.872	2.61115	2.55177	0.333766	7.8233	5.14571e-15	1.066e-12
ENSG00000180447.7	GAS1	protein_coding	83.6518	2.64695	2.55499	0.414137	6.3915	1.64266e-10	1.32154e-08
ENSG00000196220.16	SRGAP3	protein_coding	77.2222	2.96389	2.56428	0.727781	4.07251	4.65097e-05	0.000727175
ENSG00000260604.2	AL590004.3	lncRNA	849.734	2.61882	2.5908	0.211059	12.408	2.36421e-35	4.89776e-32
ENSG00000120675.6	DNAJC15	protein_coding	284.146	3.15235	2.60634	0.620448	5.08077	3.75908e-07	1.26625e-05
ENSG00000286996.1	AC099332.2	lncRNA	33.8936	2.98861	2.60961	0.786197	3.80135	0.000143908	0.00181782
ENSG00000131650.14	KREMEN2	protein_coding	121.842	3.12394	2.61062	0.701859	4.45095	8.54915e-06	0.000173729
ENSG00000166793.12	YPEL4	protein_coding	41.723	4.274	2.6471	1.31115	3.25973	0.00111519	0.00926419
ENSG00000186994.11	KANK3	protein_coding	32.6032	4.37596	2.64843	1.40236	3.12042	0.00180594	0.0135307
ENSG00000006047.13	YBX2	protein_coding	431.78	4.10225	2.64953	1.06276	3.85998	0.000113396	0.00148444
ENSG00000141639.12	MAPK4	protein_coding	41.8485	2.8937	2.6552	0.695828	4.15864	3.20155e-05	0.000540318
ENSG00000254363.6	AC011379.2	lncRNA	53.6976	3.19955	2.66604	0.791608	4.04184	5.30331e-05	0.000807087
ENSG00000115194.11	SLC30A3	protein_coding	12.0886	4.68046	2.66902	1.69059	2.76854	0.00563074	0.0321566
ENSG00000105419.18	MEIS3	protein_coding	72.3123	2.98691	2.67643	0.620806	4.81133	1.49926e-06	4.05338e-05
ENSG00000237596.7	AL138828.1	lncRNA	99.9821	2.89274	2.67855	0.546005	5.29801	1.17073e-07	4.59774e-06
ENSG00000140795.13	MYLK3	protein_coding	19.9069	3.07727	2.68083	0.789569	3.89741	9.72277e-05	0.00131647
ENSG00000233435.2	AGGF1P2	processed_pseudogene	25.5004	5.79774	2.69749	1.62465	3.56861	0.000358875	0.00375245
ENSG00000251417.2	AC145285.2	lncRNA	15.0109	3.45861	2.69793	0.957682	3.61144	0.000304507	0.00330181
ENSG00000229321.2	AC008269.1	lncRNA	12.5705	3.5914	2.70827	1.05947	3.38981	0.000699407	0.00636883
ENSG00000267278.6	MAP3K14-AS1	lncRNA	103.341	2.89925	2.70957	0.501799	5.77771	7.57229e-09	4.07453e-07
ENSG00000187479.8	C11orf96	protein_coding	11.0457	4.34876	2.72505	1.66807	2.60706	0.00913225	0.0463549
ENSG00000078018.20	MAP2	protein_coding	66.692	2.93859	2.72922	0.549426	5.34847	8.87032e-08	3.66308e-06
ENSG00000171303.7	KCNK3	protein_coding	66.3387	4.5052	2.73468	1.36455	3.30161	0.000961329	0.00823791
ENSG00000145040.4	UCN2	protein_coding	24.3704	4.83661	2.77258	1.68797	2.86534	0.00416561	0.0255786
ENSG00000102934.10	PLLP	protein_coding	34.7767	3.66486	2.79804	0.940141	3.8982	9.69112e-05	0.00131548
ENSG00000137699.17	TRIM29	protein_coding	326.469	2.91762	2.80392	0.435388	6.70118	2.06739e-11	2.01547e-09
ENSG00000152154.11	TMEM178A	protein_coding	20.0195	3.94174	2.8269	1.14864	3.43166	0.000599899	0.00566181
ENSG00000146250.7	PRSS35	protein_coding	12.1137	3.99952	2.837	1.2517	3.19528	0.00139697	0.0110959
ENSG00000119508.18	NR4A3	protein_coding	135.345	3.71656	2.84486	1.08787	3.41636	0.000634643	0.00592549
ENSG00000187266.14	EPOR	protein_coding	148.24	3.17964	2.85975	0.616408	5.15834	2.49155e-07	8.93421e-06
ENSG00000047617.15	ANO2	protein_coding	107.798	3.1696	2.87386	0.654745	4.84097	1.29209e-06	3.58092e-05
ENSG00000284773.1	AC114490.3	protein_coding	25.9164	3.79808	2.87653	1.00827	3.76692	0.000165271	0.00202891
ENSG00000154545.16	MAGED4	protein_coding	628.41	3.0418	2.88128	0.419635	7.24868	4.20852e-13	5.81232e-11
ENSG00000124839.13	RAB17	protein_coding	34.0846	3.18288	2.88344	0.658778	4.83149	1.35515e-06	3.71222e-05
ENSG00000151632.17	AKR1C2	protein_coding	70.1362	3.09854	2.95167	0.528145	5.86683	4.44209e-09	2.50404e-07
ENSG00000283646.2	LINC02009	lncRNA	246.744	3.33192	2.97574	0.53408	6.23862	4.41452e-10	3.12657e-08
ENSG00000166145.14	SPINT1	protein_coding	377.899	3.77363	3.02041	0.726138	5.19684	2.02703e-07	7.43228e-06
ENSG00000221955.10	SLC12A8	protein_coding	522.401	3.25168	3.03586	0.422759	7.69157	1.45342e-14	2.73721e-12
ENSG00000159251.8	ACTC1	protein_coding	34.664	4.58207	3.03709	1.28793	3.55768	0.000374138	0.00387965
ENSG00000135116.9	HRK	protein_coding	11.5739	4.31148	3.10916	1.25606	3.43254	0.000597947	0.00564982
ENSG00000116032.5	GRIN3B	protein_coding	18.4741	3.56421	3.14086	0.800644	4.45168	8.52023e-06	0.000173645
ENSG00000257390.5	AC023055.1	protein_coding	25.3472	7.09711	3.15122	1.8123	3.91607	9.00025e-05	0.00123478
ENSG00000174669.12	SLC29A2	protein_coding	380.006	3.55612	3.15137	0.482226	7.37439	1.65097e-13	2.58128e-11
ENSG00000213937.4	CLDN9	protein_coding	55.0049	5.38625	3.17731	1.5859	3.39633	0.000682971	0.00626737
ENSG00000258586.1	LINC02274	lncRNA	18.899	4.78181	3.1915	1.51203	3.1625	0.00156419	0.012108
ENSG00000165887.12	ANKRD2	protein_coding	20.696	3.54569	3.20402	0.699798	5.06673	4.04708e-07	1.34144e-05
ENSG00000004799.8	PDK4	protein_coding	28.1405	3.74599	3.23274	0.739004	5.06897	3.9998e-07	1.33378e-05
ENSG00000257588.1	AC025154.2	lncRNA	10.504	4.39093	3.25131	1.29573	3.38876	0.000702084	0.00638619
ENSG00000130513.6	GDF15	protein_coding	37.0829	4.01048	3.28248	0.980285	4.09114	4.2926e-05	0.000678181
ENSG00000161798.7	AQP5	protein_coding	28.9647	4.02369	3.31282	1.02911	3.90989	9.2339e-05	0.00126265
ENSG00000173698.18	ADGRG2	protein_coding	14.2171	3.80366	3.32812	0.924218	4.11554	3.86272e-05	0.000625164
ENSG00000127954.12	STEAP4	protein_coding	19.4371	3.68068	3.33455	0.802363	4.58731	4.48999e-06	0.000101242
ENSG00000268614.1	AC008878.2	protein_coding	14.3133	6.54424	3.39514	1.64735	3.9726	7.1093e-05	0.00102543
ENSG00000123358.20	NR4A1	protein_coding	1135.76	4.01552	3.41029	0.778895	5.1554	2.53086e-07	9.00084e-06
ENSG00000112782.19	CLIC5	protein_coding	101.236	4.54142	3.45079	1.21401	3.74086	0.000183393	0.00220885
ENSG00000109846.9	CRYAB	protein_coding	15.4103	4.80966	3.58306	1.21681	3.95267	7.72844e-05	0.001091
ENSG00000065325.13	GLP2R	protein_coding	21.8144	4.06127	3.58953	0.805402	5.04254	4.59404e-07	1.48507e-05
ENSG00000064205.10	CCN5	protein_coding	232.4	3.7352	3.64143	0.359408	10.3927	2.67803e-25	1.84929e-22
ENSG00000135346.9	CGA	protein_coding	93.7747	3.75973	3.68283	0.367435	10.2324	1.42014e-24	9.05228e-22
ENSG00000272502.1	AC104958.2	lncRNA	19.0773	4.2783	3.85057	0.796916	5.36858	7.9361e-08	3.31297e-06
ENSG00000165072.10	MAMDC2	protein_coding	361.325	5.07431	4.83051	0.474983	10.6831	1.22088e-26	1.01168e-23
ENSG00000173391.9	OLR1	protein_coding	55.7446	5.6398	5.20639	0.711623	7.92526	2.27663e-15	5.16858e-13

## Sheet: CAL62_10uM_DEL_DEG
Ensemble Genecode	Gene names	Gene type	baseMean	log2FoldChange	shrunkenlfc	lfcSE	stat	pvalue	padj
ENSG00000157404.16	KIT	protein_coding	243.846	-6.81215	-5.76972	0.785973	-8.66716	4.43037e-18	3.96869e-16
ENSG00000100557.10	CCDC198	protein_coding	22.5313	-6.9239	-5.00995	1.60133	-4.32383	1.53342e-05	0.000126805		Underexpressed genes
ENSG00000144227.5	NXPH2	protein_coding	103.206	-5.25014	-4.82014	0.619837	-8.47019	2.4499e-17	2.01248e-15		Overexpressed genes
ENSG00000136531.18	SCN2A	protein_coding	37.1897	-7.92968	-4.5898	1.53996	-5.14928	2.61489e-07	3.35713e-06
ENSG00000227825.4	SLC9A7P1	transcribed_processed_pseudogene	72.1261	-4.80397	-3.90029	1.07235	-4.47984	7.46993e-06	6.73723e-05
ENSG00000127329.15	PTPRB	protein_coding	201.593	-4.22671	-3.82772	0.52131	-8.10786	5.15171e-16	3.43395e-14
ENSG00000224116.7	INHBA-AS1	lncRNA	25.9526	-5.99018	-3.82564	1.69472	-3.53461	0.00040838	0.00221112
ENSG00000106006.6	HOXA6	protein_coding	13.7725	-5.16807	-3.80336	1.31239	-3.93789	8.21996e-05	0.000552003
ENSG00000196159.13	FAT4	protein_coding	784.57	-4.51499	-3.80142	0.709299	-6.36542	1.9475e-10	5.0267e-09
ENSG00000165300.7	SLITRK5	protein_coding	888.706	-3.8925	-3.77923	0.318961	-12.2037	2.97052e-34	2.67306e-31
ENSG00000170962.13	PDGFD	protein_coding	153.639	-3.87443	-3.65233	0.429784	-9.01485	1.97148e-19	2.19266e-17
ENSG00000112309.11	B3GAT2	protein_coding	17.3023	-4.73373	-3.64078	1.1374	-4.16191	3.156e-05	0.000239201
ENSG00000114200.10	BCHE	protein_coding	352.634	-3.75238	-3.58987	0.326051	-11.5085	1.19474e-30	6.95657e-28
ENSG00000115380.20	EFEMP1	protein_coding	2345.14	-4.10547	-3.5582	0.75404	-5.44464	5.19114e-08	7.84496e-07
ENSG00000156869.14	FRRS1	protein_coding	113.92	-3.77968	-3.54302	0.433313	-8.72275	2.71527e-18	2.5476e-16
ENSG00000115267.8	IFIH1	protein_coding	81.7187	-3.94376	-3.50389	0.589608	-6.68879	2.25027e-11	6.98254e-10
ENSG00000212724.3	KRTAP2-3	protein_coding	2752.28	-4.3611	-3.48328	0.962266	-4.53211	5.83976e-06	5.41244e-05
ENSG00000075213.11	SEMA3A	protein_coding	1614.99	-3.82026	-3.43339	0.440266	-8.67717	4.05727e-18	3.65099e-16
ENSG00000091986.16	CCDC80	protein_coding	17901.2	-3.46219	-3.4267	0.192696	-17.9671	3.52811e-72	6.9846e-68
ENSG00000177409.12	SAMD9L	protein_coding	195.56	-5.18392	-3.34952	1.15553	-4.48619	7.25069e-06	6.57279e-05
ENSG00000067798.16	NAV3	protein_coding	641.018	-3.89446	-3.34589	0.677471	-5.74853	9.0025e-09	1.616e-07
ENSG00000119514.7	GALNT12	protein_coding	9.26498	-6.27514	-3.33056	1.63015	-3.84942	0.000118397	0.000756585
ENSG00000013297.12	CLDN11	protein_coding	704.672	-3.60799	-3.32702	0.625459	-5.76855	7.99558e-09	1.45086e-07
ENSG00000117228.10	GBP1	protein_coding	127.287	-4.03393	-3.3234	0.812511	-4.96476	6.87849e-07	8.03094e-06
ENSG00000113209.9	PCDHB5	protein_coding	99.3567	-3.61677	-3.30691	0.552049	-6.55153	5.69496e-11	1.63396e-09
ENSG00000162745.10	OLFML2B	protein_coding	178.731	-3.8477	-3.30047	0.757396	-5.08017	3.77107e-07	4.68062e-06
ENSG00000164124.11	TMEM144	protein_coding	154.325	-3.47251	-3.29561	0.430655	-8.06331	7.42582e-16	4.80421e-14
ENSG00000164796.18	CSMD3	protein_coding	22.6928	-6.43404	-3.24668	1.61602	-3.98142	6.85047e-05	0.000470083
ENSG00000241563.4	CORT	protein_coding	5.96605	-6.48411	-3.24617	1.91738	-3.38175	0.000720265	0.00358629
ENSG00000105855.10	ITGB8	protein_coding	1555.84	-3.34484	-3.23774	0.345594	-9.67853	3.72043e-22	5.89227e-20
ENSG00000086991.13	NOX4	protein_coding	57.9922	-3.41774	-3.20922	0.595987	-5.7346	9.77436e-09	1.7417e-07
ENSG00000156103.16	MMP16	protein_coding	1290.03	-3.24044	-3.18692	0.225559	-14.3663	8.42346e-47	4.16898e-43
ENSG00000228775.8	WEE2-AS1	lncRNA	16.9344	-3.89875	-3.17875	0.949488	-4.10616	4.02299e-05	0.000294975
ENSG00000170989.10	S1PR1	protein_coding	578.261	-3.43454	-3.17379	0.486014	-7.06676	1.58595e-12	6.12027e-11
ENSG00000179066.8	AC020907.1	lncRNA	17.27	-3.50451	-3.13539	0.853467	-4.1062	4.02213e-05	0.000294975
ENSG00000146038.12	DCDC2	protein_coding	149.283	-3.25857	-3.12446	0.474699	-6.86451	6.67198e-12	2.3189e-10
ENSG00000121005.9	CRISPLD1	protein_coding	2223.13	-3.19032	-3.1159	0.275121	-11.596	4.31617e-31	2.75636e-28
ENSG00000283646.2	LINC02009	lncRNA	246.744	-3.20819	-3.10981	0.357221	-8.98097	2.68384e-19	2.91934e-17
ENSG00000173376.14	NDNF	protein_coding	13.5572	-3.80203	-3.10562	1.10055	-3.45466	0.000550989	0.00284802
ENSG00000153292.16	ADGRF1	protein_coding	84.545	-7.02251	-3.09286	1.69212	-4.15013	3.3228e-05	0.000250596
ENSG00000138449.11	SLC40A1	protein_coding	33.8858	-3.44857	-3.07233	0.678804	-5.08035	3.76732e-07	4.67889e-06
ENSG00000168959.14	GRM5	protein_coding	8.30179	-3.88738	-3.06167	1.28509	-3.02499	0.00248645	0.0102757
ENSG00000174599.5	TRAM1L1	protein_coding	72.5966	-3.40238	-3.05438	0.640525	-5.31186	1.08509e-07	1.5355e-06
ENSG00000106034.18	CPED1	protein_coding	685.49	-3.19919	-3.05401	0.414895	-7.71085	1.24987e-14	6.93099e-13
ENSG00000186470.14	BTN3A2	protein_coding	216.469	-3.2049	-3.04389	0.40712	-7.87213	3.48642e-15	2.12371e-13
ENSG00000018236.15	CNTN1	protein_coding	34.9929	-3.29507	-3.03738	0.691512	-4.76502	1.88833e-06	1.98109e-05
ENSG00000102452.18	NALCN	protein_coding	117.681	-3.15629	-3.02905	0.449241	-7.02582	2.1282e-12	8.02514e-11
ENSG00000183833.16	CFAP91	protein_coding	42.8786	-3.23153	-3.00355	0.565714	-5.7123	1.11458e-08	1.96486e-07
ENSG00000276850.5	AC245041.2	lncRNA	27.7008	-3.79393	-2.98886	0.94829	-4.00081	6.3126e-05	0.000437851
ENSG00000273274.2	ZBTB8B	protein_coding	11.1942	-4.43377	-2.97219	1.35501	-3.27213	0.0010674	0.00503249
ENSG00000235904.3	RBMS3-AS3	lncRNA	18.0451	-4.78477	-2.97153	1.53636	-3.11434	0.00184354	0.00799139
ENSG00000118596.12	SLC16A7	protein_coding	367.599	-3.35011	-2.95893	0.524945	-6.38183	1.74985e-10	4.56413e-09
ENSG00000164283.13	ESM1	protein_coding	4241.81	-3.02621	-2.95608	0.279058	-10.8444	2.12118e-27	7.63511e-25
ENSG00000112852.7	PCDHB2	protein_coding	245.159	-3.0676	-2.95324	0.368116	-8.33324	7.86578e-17	5.96624e-15
ENSG00000169851.15	PCDH7	protein_coding	1098.57	-3.05797	-2.94142	0.286186	-10.6853	1.19307e-26	3.69049e-24
ENSG00000180264.11	ADGRD2	protein_coding	98.7071	-3.02491	-2.92678	0.432357	-6.99632	2.6277e-12	9.70533e-11
ENSG00000197385.6	ZNF860	protein_coding	62.0548	-3.39397	-2.92071	0.653974	-5.18976	2.10568e-07	2.76984e-06
ENSG00000174473.16	GALNTL6	protein_coding	18.053	-3.7445	-2.91403	0.996724	-3.75681	0.000172094	0.00104811
ENSG00000242082.2	SLC5A4-AS1	lncRNA	57.0615	-3.37717	-2.90331	0.78307	-4.31274	1.61247e-05	0.000132843
ENSG00000153253.19	SCN3A	protein_coding	11.8682	-6.09515	-2.89305	2.01177	-3.02975	0.00244759	0.0101243
ENSG00000164342.13	TLR3	protein_coding	19.4778	-5.89556	-2.89154	1.60985	-3.66219	0.000250071	0.00144208
ENSG00000170381.14	SEMA3E	protein_coding	2694.77	-5.47716	-2.89101	1.43019	-3.82966	0.000128319	0.000812909
ENSG00000287016.1	AC010996.1	lncRNA	15.0729	-3.95054	-2.87003	1.12197	-3.52108	0.000429787	0.00230645
ENSG00000164743.5	C8orf48	protein_coding	54.3509	-3.26666	-2.86737	0.593124	-5.50756	3.63846e-08	5.68513e-07
ENSG00000232653.8	GOLGA8N	protein_coding	45.9008	-3.9181	-2.85568	0.978099	-4.00583	6.17999e-05	0.000429583
ENSG00000165028.12	NIPSNAP3B	protein_coding	17.8615	-3.73321	-2.84216	1.00871	-3.70099	0.000214759	0.00126799
ENSG00000164692.18	COL1A2	protein_coding	559.369	-3.44181	-2.84112	0.997535	-3.45031	0.000559936	0.00288673
ENSG00000280165.1	PCDH20	protein_coding	9.34042	-5.77257	-2.83256	1.69675	-3.40213	0.000668622	0.00336042
ENSG00000038427.16	VCAN	protein_coding	3806.32	-2.85543	-2.8282	0.188576	-15.142	8.55525e-52	8.46842e-48
ENSG00000168772.11	CXXC4	protein_coding	25.0827	-3.44007	-2.82716	0.938922	-3.66385	0.000248451	0.00143441
ENSG00000072657.9	TRHDE	protein_coding	358.372	-3.4733	-2.81743	0.668946	-5.19219	2.07829e-07	2.74476e-06
ENSG00000168913.7	ENHO	protein_coding	63.2066	-2.98956	-2.81094	0.466006	-6.41528	1.40568e-10	3.73267e-09
ENSG00000080224.17	EPHA6	protein_coding	121.287	-2.89115	-2.77783	0.379115	-7.62606	2.42042e-14	1.27779e-12
ENSG00000285108.1	AC103718.1	lncRNA	61.4011	-4.04343	-2.77595	1.12155	-3.60521	0.000311899	0.00175019
ENSG00000261335.1	AC005837.1	lncRNA	16.5764	-3.49529	-2.75001	0.934058	-3.74205	0.000182528	0.001101
ENSG00000106004.5	HOXA5	protein_coding	30.7471	-2.97089	-2.74506	0.558757	-5.31695	1.05519e-07	1.49639e-06
ENSG00000173705.9	SUSD5	protein_coding	318.635	-2.87734	-2.74419	0.329307	-8.73754	2.38238e-18	2.25665e-16
ENSG00000245526.11	LINC00461	lncRNA	9.26022	-3.52476	-2.7341	1.2315	-2.86217	0.00420745	0.0160863
ENSG00000129038.16	LOXL1	protein_coding	942.779	-2.81186	-2.73056	0.332919	-8.4461	3.01201e-17	2.44381e-15
ENSG00000166741.8	NNMT	protein_coding	787.663	-3.45561	-2.72743	0.856561	-4.03429	5.47678e-05	0.000385342
ENSG00000150625.16	GPM6A	protein_coding	12.3524	-3.81265	-2.72469	1.2464	-3.05892	0.00222134	0.00932679
ENSG00000145604.16	SKP2	protein_coding	2014.94	-2.78551	-2.71996	0.286269	-9.73039	2.23742e-22	3.69118e-20
ENSG00000136542.9	GALNT5	protein_coding	206.033	-6.11759	-2.71584	1.75181	-3.49215	0.000479154	0.00253022
ENSG00000119681.12	LTBP2	protein_coding	3375.95	-2.77491	-2.71331	0.291628	-9.51525	1.81284e-21	2.61962e-19
ENSG00000247796.3	AC008966.1	lncRNA	143.444	-2.81173	-2.71274	0.333148	-8.4399	3.1762e-17	2.54572e-15
ENSG00000244694.7	PTCHD4	protein_coding	6.71541	-3.96939	-2.70516	1.50605	-2.63563	0.00839821	0.0286852
ENSG00000142185.16	TRPM2	protein_coding	24.5512	-3.13106	-2.70199	0.92039	-3.40188	0.000669233	0.00336217
ENSG00000185745.10	IFIT1	protein_coding	290.674	-2.94633	-2.69192	0.519522	-5.67124	1.41768e-08	2.42993e-07
ENSG00000160172.10	FAM86C2P	transcribed_unprocessed_pseudogene	71.6383	-2.87066	-2.68773	0.465781	-6.16312	7.13243e-10	1.65027e-08
ENSG00000171408.14	PDE7B	protein_coding	246.083	-2.76175	-2.6866	0.31648	-8.72646	2.62774e-18	2.47721e-16
ENSG00000170961.7	HAS2	protein_coding	52.461	-2.95565	-2.68225	0.665609	-4.44052	8.97417e-06	7.93132e-05
ENSG00000174059.17	CD34	protein_coding	21.5109	-5.973	-2.67327	1.6914	-3.53138	0.00041339	0.0022342
ENSG00000147231.14	RADX	protein_coding	76.2345	-2.78578	-2.65884	0.468372	-5.9478	2.71775e-09	5.50136e-08
ENSG00000254535.4	PABPC4L	protein_coding	115.071	-2.76604	-2.6585	0.379561	-7.28748	3.15817e-13	1.3711e-11
ENSG00000236296.8	GUSBP5	transcribed_processed_pseudogene	80.6897	-2.73371	-2.65145	0.425062	-6.43133	1.26496e-10	3.38868e-09
ENSG00000171303.7	KCNK3	protein_coding	66.3387	-3.12361	-2.64007	0.911387	-3.42731	0.000609587	0.00310871
ENSG00000105997.22	HOXA3	protein_coding	67.2859	-3.63728	-2.63574	0.916109	-3.97036	7.17641e-05	0.000489395
ENSG00000161405.17	IKZF3	protein_coding	165.187	-2.69422	-2.63191	0.348937	-7.7212	1.15236e-14	6.49951e-13
ENSG00000253661.2	ZFHX4-AS1	lncRNA	157.33	-2.85165	-2.61471	0.515705	-5.52961	3.20942e-08	5.09927e-07
ENSG00000164520.11	RAET1E	protein_coding	43.4794	-5.58216	-2.61286	1.54871	-3.60439	0.000312886	0.00175473
ENSG00000135480.16	KRT7	protein_coding	35841.1	-2.92445	-2.60912	0.625719	-4.67374	2.9576e-06	2.95119e-05
ENSG00000148219.16	ASTN2	protein_coding	85.6071	-2.90145	-2.60047	0.509769	-5.6917	1.25782e-08	2.18239e-07
ENSG00000287709.1	AC008780.1	lncRNA	5.95643	-5.55936	-2.60016	2.05457	-2.70585	0.006813	0.0240636
ENSG00000237862.2	Z94160.1	lncRNA	9.22795	-3.20239	-2.59667	0.990567	-3.23289	0.00122546	0.00565773
ENSG00000253187.2	HOXA10-AS	lncRNA	15.1645	-2.92104	-2.59036	0.863507	-3.38276	0.000717607	0.00357485
ENSG00000121361.5	KCNJ8	protein_coding	10.7339	-4.69802	-2.57578	1.70835	-2.75003	0.00595901	0.0215269
ENSG00000262655.4	SPON1	protein_coding	183.85	-2.72079	-2.57556	0.517462	-5.25795	1.45669e-07	1.99848e-06
ENSG00000139211.6	AMIGO2	protein_coding	2620.51	-2.80243	-2.57288	0.559742	-5.00665	5.53865e-07	6.6173e-06
ENSG00000133640.20	LRRIQ1	protein_coding	80.6623	-2.77592	-2.57158	0.510337	-5.43939	5.34626e-08	8.04254e-07
ENSG00000030419.16	IKZF2	protein_coding	193.437	-2.96828	-2.56636	0.560863	-5.29234	1.2076e-07	1.68953e-06
ENSG00000188153.14	COL4A5	protein_coding	1941.28	-2.62198	-2.5603	0.254339	-10.309	6.41843e-25	1.67192e-22
ENSG00000169860.7	P2RY1	protein_coding	149.86	-2.74769	-2.5587	0.470055	-5.84547	5.05137e-09	9.58791e-08
ENSG00000253731.3	PCDHGA6	protein_coding	78.0303	-2.7592	-2.55741	0.498078	-5.53969	3.03005e-08	4.84148e-07
ENSG00000259946.1	BX005019.1	lncRNA	4.85195	-5.51924	-2.55527	2.06968	-2.66671	0.00765981	0.0265386
ENSG00000254221.2	PCDHGB1	protein_coding	35.1359	-3.19336	-2.5529	0.830264	-3.84621	0.000119961	0.000765347
ENSG00000129480.13	DTD2	protein_coding	370.964	-2.61818	-2.5506	0.292292	-8.95744	3.32308e-19	3.55605e-17
ENSG00000113083.14	LOX	protein_coding	5099.11	-2.60376	-2.54814	0.263604	-9.87754	5.20955e-23	9.2913e-21
ENSG00000139220.16	PPFIA2	protein_coding	23.9907	-2.8096	-2.54444	0.652015	-4.3091	1.63918e-05	0.000134595
ENSG00000156218.13	ADAMTSL3	protein_coding	197.928	-2.79565	-2.54255	0.675585	-4.13811	3.50177e-05	0.000261898
ENSG00000273338.1	AC103591.3	lncRNA	3.42863	-5.3562	-2.54068	1.93885	-2.76257	0.00573482	0.0208852
ENSG00000112297.18	CRYBG1	protein_coding	104.626	-2.64694	-2.52258	0.37758	-7.01028	2.37845e-12	8.90097e-11
ENSG00000170271.11	FAXDC2	protein_coding	47.6495	-2.85977	-2.5189	0.698421	-4.09462	4.22862e-05	0.000307998
ENSG00000117472.10	TSPAN1	protein_coding	179.891	-2.80651	-2.5167	0.679551	-4.12995	3.62847e-05	0.000270697
ENSG00000238287.1	AL603839.3	lncRNA	5.33147	-5.24843	-2.51626	1.73602	-3.02326	0.00250071	0.0103289
ENSG00000178202.13	POGLUT3	protein_coding	4881.83	-2.54618	-2.51576	0.206594	-12.3246	6.68032e-35	6.29763e-32
ENSG00000121316.11	PLBD1	protein_coding	535.681	-2.52919	-2.49933	0.223887	-11.2967	1.36191e-29	6.91328e-27
ENSG00000205413.8	SAMD9	protein_coding	591.558	-2.62559	-2.49831	0.399256	-6.57621	4.82603e-11	1.40295e-09
ENSG00000120322.4	PCDHB8	protein_coding	67.5268	-2.87016	-2.49388	0.662569	-4.33187	1.47848e-05	0.000122826
ENSG00000150687.12	PRSS23	protein_coding	4330.85	-2.5833	-2.49285	0.347595	-7.43192	1.07036e-13	5.0452e-12
ENSG00000111186.13	WNT5B	protein_coding	1698.95	-2.59115	-2.49164	0.335991	-7.71197	1.23889e-14	6.90882e-13
ENSG00000258659.7	TRIM34	protein_coding	36.6354	-4.74004	-2.49075	1.61436	-2.93617	0.00332291	0.0132016
ENSG00000104237.11	RP1	protein_coding	29.4739	-4.30518	-2.48541	1.44049	-2.98868	0.00280182	0.0114178
ENSG00000144354.14	CDCA7	protein_coding	1508.1	-2.56155	-2.47475	0.350544	-7.30738	2.72411e-13	1.19843e-11
ENSG00000272769.1	AC097532.2	lncRNA	9.51115	-3.32001	-2.47034	1.11311	-2.98263	0.00285783	0.0116197
ENSG00000101938.15	CHRDL1	protein_coding	7218.15	-2.49548	-2.45309	0.243166	-10.2624	1.04041e-24	2.60721e-22
ENSG00000204767.4	INSYN2B	protein_coding	1230.33	-2.49546	-2.45183	0.235128	-10.6132	2.58819e-26	7.64752e-24
ENSG00000254027.1	AC009902.2	lncRNA	17.7563	-3.10908	-2.44001	0.91886	-3.38362	0.000715361	0.00356569
ENSG00000185008.17	ROBO2	protein_coding	98.5321	-3.154	-2.43394	0.782432	-4.03102	5.55352e-05	0.000390422
ENSG00000189007.16	ADAT2	protein_coding	320.313	-2.48549	-2.43342	0.269508	-9.22233	2.90702e-20	3.66563e-18
ENSG00000026036.22	RTEL1-TNFRSF6B	protein_coding	920.949	-2.45559	-2.42914	0.191448	-12.8264	1.16675e-37	1.77678e-34
ENSG00000259171.1	AL163636.2	protein_coding	44.9548	-3.94358	-2.41735	1.34097	-2.94085	0.00327316	0.013038
ENSG00000184838.15	PRR16	protein_coding	298.633	-5.54888	-2.41192	1.45519	-3.81316	0.000137199	0.000861718
ENSG00000117226.12	GBP3	protein_coding	295.474	-2.45702	-2.40599	0.251985	-9.75067	1.83254e-22	3.04864e-20
ENSG00000234690.7	EPCAM-DT	lncRNA	5.19827	-5.58571	-2.4042	2.14179	-2.60796	0.00910829	0.0306245
ENSG00000243479.3	MNX1-AS1	lncRNA	6.96753	-2.98188	-2.39966	1.15521	-2.58124	0.00984461	0.0326182
ENSG00000181804.15	SLC9A9	protein_coding	41.8971	-2.72957	-2.39871	0.685705	-3.98068	6.87186e-05	0.000471224
ENSG00000178662.16	CSRNP3	protein_coding	22.3706	-4.30603	-2.39815	1.55497	-2.7692	0.00561943	0.0205292
ENSG00000182667.14	NTM	protein_coding	681.081	-2.48292	-2.39376	0.36299	-6.8402	7.9084e-12	2.71339e-10
ENSG00000254605.1	AP003555.1	lncRNA	31.7189	-2.60579	-2.38351	0.724516	-3.5966	0.00032241	0.00180354
ENSG00000100473.18	COCH	protein_coding	1376.11	-2.43352	-2.381	0.28814	-8.44561	3.02449e-17	2.44391e-15
ENSG00000143036.17	SLC44A3	protein_coding	22.0156	-3.28762	-2.37818	1.01646	-3.2344	0.001219	0.0056345
ENSG00000081985.13	IL12RB2	protein_coding	111.093	-2.52163	-2.36632	0.565313	-4.46058	8.17367e-06	7.30538e-05
ENSG00000270638.1	AL023806.1	lncRNA	7.56789	-5.86446	-2.36214	1.97232	-2.97338	0.00294537	0.0119242
ENSG00000134986.14	NREP	protein_coding	347.773	-2.42685	-2.36169	0.300532	-8.07517	6.73808e-16	4.38795e-14
ENSG00000120327.6	PCDHB14	protein_coding	91.9586	-2.50346	-2.36151	0.425441	-5.88438	3.99541e-09	7.77749e-08
ENSG00000078399.19	HOXA9	protein_coding	40.6452	-2.52183	-2.36006	0.612331	-4.11841	3.81492e-05	0.000281806
ENSG00000228933.8	AC107419.1	lncRNA	25.6056	-4.34203	-2.35996	1.55034	-2.8007	0.00509915	0.0189147
ENSG00000145861.9	C1QTNF2	protein_coding	17.658	-2.70161	-2.35913	0.739173	-3.65491	0.00025727	0.00147971
ENSG00000121871.4	SLITRK3	protein_coding	14.6133	-3.3627	-2.35437	1.14242	-2.9435	0.00324523	0.012945
ENSG00000170153.11	RNF150	protein_coding	185.494	-2.4902	-2.35285	0.406646	-6.12376	9.13925e-10	2.06777e-08
ENSG00000173068.18	BNC2	protein_coding	857.376	-2.39209	-2.3506	0.247099	-9.68068	3.64288e-22	5.81597e-20
ENSG00000102934.10	PLLP	protein_coding	34.7767	-2.59091	-2.33902	0.655836	-3.95055	7.79723e-05	0.000526114
ENSG00000167315.18	ACAA2	protein_coding	296.865	-2.53838	-2.33197	0.402071	-6.31326	2.73212e-10	6.84655e-09
ENSG00000136098.17	NEK3	protein_coding	199.888	-2.40156	-2.32935	0.325465	-7.37887	1.59633e-13	7.36656e-12
ENSG00000105974.12	CAV1	protein_coding	22282	-2.36566	-2.32633	0.240801	-9.82416	8.86119e-23	1.52543e-20
ENSG00000254685.6	FPGT	protein_coding	229.623	-2.40468	-2.32599	0.307654	-7.81619	5.4445e-15	3.24653e-13
ENSG00000213250.5	RBMS2P1	processed_pseudogene	23.8045	-3.14542	-2.31601	1.01301	-3.10503	0.00190261	0.00821146
ENSG00000274419.6	TBC1D3D	protein_coding	5.29741	-6.66213	-2.31148	2.64791	-2.516	0.0118696	0.0380231
ENSG00000241472.7	PTPRG-AS1	lncRNA	80.8124	-2.40812	-2.30796	0.398973	-6.0358	1.58175e-09	3.38894e-08
ENSG00000091656.19	ZFHX4	protein_coding	1855.69	-2.34217	-2.29356	0.237979	-9.8419	7.4298e-23	1.29024e-20
ENSG00000204956.5	PCDHGA1	protein_coding	18.9131	-2.98077	-2.29002	0.918613	-3.24486	0.0011751	0.00545323
ENSG00000081923.15	ATP8B1	protein_coding	3406.91	-2.33075	-2.28932	0.241221	-9.66229	4.36002e-22	6.85043e-20
ENSG00000264456.1	AC138207.4	lncRNA	14.0111	-2.97439	-2.28901	0.966167	-3.07855	0.00208011	0.00884268
ENSG00000146243.14	IRAK1BP1	protein_coding	149.08	-2.34671	-2.28371	0.286928	-8.17874	2.86817e-16	1.95797e-14
ENSG00000134198.10	TSPAN2	protein_coding	56.5936	-2.59147	-2.27834	0.612362	-4.23192	2.31706e-05	0.00018363
ENSG00000136783.10	NIPSNAP3A	protein_coding	483.243	-2.36173	-2.27735	0.320364	-7.37202	1.68061e-13	7.70162e-12
ENSG00000170965.10	PLAC1	protein_coding	81.7322	-2.51589	-2.27201	0.541282	-4.64802	3.35136e-06	3.30413e-05
ENSG00000235244.4	DANT2	lncRNA	11.669	-3.52454	-2.27113	1.29898	-2.71331	0.0066614	0.023606
ENSG00000137691.13	CFAP300	protein_coding	19.2526	-2.54761	-2.26586	0.82701	-3.08051	0.00206645	0.00879775
ENSG00000153029.14	MR1	protein_coding	305.437	-2.34336	-2.26476	0.348879	-6.71681	1.85744e-11	5.90237e-10
ENSG00000161888.11	SPC24	protein_coding	837.888	-2.29997	-2.2585	0.25442	-9.04006	1.56587e-19	1.79188e-17
ENSG00000176273.15	SLC35G1	protein_coding	643.576	-2.29415	-2.25457	0.252267	-9.09413	9.53481e-20	1.13202e-17
ENSG00000251348.1	HSPD1P11	processed_pseudogene	30.9407	-2.60355	-2.24211	0.717672	-3.62777	0.000285879	0.00162304
ENSG00000154080.14	CHST9	protein_coding	13.3542	-2.82501	-2.24203	1.00146	-2.82088	0.00478915	0.01796
ENSG00000182263.14	FIGN	protein_coding	548.356	-2.2753	-2.24059	0.227961	-9.9811	1.84411e-23	3.5792e-21
ENSG00000112769.20	LAMA4	protein_coding	1562.29	-2.87418	-2.23939	0.835158	-3.44148	0.000578544	0.00296721
ENSG00000259726.1	CSPG4P11	transcribed_unprocessed_pseudogene	24.8677	-2.77606	-2.23861	0.858782	-3.23255	0.0012269	0.00566307
ENSG00000139915.21	MDGA2	protein_coding	282.048	-2.41771	-2.2374	0.394193	-6.13333	8.60577e-10	1.95377e-08
ENSG00000198108.4	CHSY3	protein_coding	510.282	-2.27431	-2.23403	0.25009	-9.09396	9.54929e-20	1.13202e-17
ENSG00000137752.24	CASP1	protein_coding	81.763	-5.33022	-2.23307	1.53575	-3.47076	0.000518995	0.00271306
ENSG00000164509.15	IL31RA	protein_coding	67.881	-2.60904	-2.23279	0.665331	-3.92142	8.80297e-05	0.000585199
ENSG00000280219.1	AC093908.1	TEC	30.4407	-2.51994	-2.23215	0.74078	-3.40173	0.000669599	0.00336277
ENSG00000164761.9	TNFRSF11B	protein_coding	217.635	-2.27021	-2.22866	0.268822	-8.44503	3.0396e-17	2.44614e-15
ENSG00000079308.19	TNS1	protein_coding	372.057	-2.39132	-2.22302	0.446449	-5.35632	8.49326e-08	1.22552e-06
ENSG00000164294.14	GPX8	protein_coding	3137.22	-2.25317	-2.22082	0.225702	-9.98296	1.80991e-23	3.5751e-21
ENSG00000120328.6	PCDHB12	protein_coding	34.7854	-2.51568	-2.21692	0.634014	-3.96786	7.25202e-05	0.00049381
ENSG00000164093.17	PITX2	protein_coding	41.8456	-2.51546	-2.21541	0.624396	-4.02864	5.6101e-05	0.000393701
ENSG00000140284.11	SLC27A2	protein_coding	69.2648	-2.2971	-2.21198	0.393177	-5.84242	5.14491e-09	9.73745e-08
ENSG00000137809.17	ITGA11	protein_coding	122.163	-3.00235	-2.21064	0.953996	-3.14713	0.0016488	0.00726008
ENSG00000050344.9	NFE2L3	protein_coding	732.042	-2.27585	-2.20501	0.342248	-6.6497	2.93697e-11	8.94511e-10
ENSG00000112419.14	PHACTR2	protein_coding	1069.62	-2.25908	-2.20392	0.294031	-7.68313	1.5525e-14	8.49031e-13
ENSG00000164161.10	HHIP	protein_coding	530.411	-2.73173	-2.20011	0.629949	-4.33643	1.44815e-05	0.000120864
ENSG00000146530.14	VWDE	protein_coding	51.3228	-2.43252	-2.19794	0.597888	-4.06853	4.7311e-05	0.000338985
ENSG00000185532.20	PRKG1	protein_coding	71.4889	-3.2055	-2.19698	0.984127	-3.2572	0.00112518	0.00524918
ENSG00000278041.1	AL133325.3	lncRNA	312.684	-2.24361	-2.19445	0.290776	-7.71591	1.20118e-14	6.72208e-13
ENSG00000197977.4	ELOVL2	protein_coding	201.553	-2.33475	-2.18933	0.544395	-4.2887	1.79718e-05	0.000145695
ENSG00000285458.1	AC093827.5	protein_coding	25.4295	-3.13908	-2.18729	1.03842	-3.02295	0.00250327	0.0103352
ENSG00000149256.16	TENM4	protein_coding	361.827	-2.25741	-2.1817	0.388356	-5.81274	6.14603e-09	1.14883e-07
ENSG00000225206.10	MIR137HG	lncRNA	34.942	-3.11138	-2.1808	0.991449	-3.13822	0.00169978	0.00746124
ENSG00000120693.14	SMAD9	protein_coding	256.293	-2.47576	-2.17781	0.639552	-3.87108	0.000108355	0.000700096
ENSG00000115414.20	FN1	protein_coding	138125	-2.3848	-2.17163	0.578436	-4.12285	3.74214e-05	0.000277361
ENSG00000286931.1	AL136419.3	lncRNA	22.15	-2.67582	-2.16961	0.801455	-3.3387	0.000841706	0.0040982
ENSG00000064042.18	LIMCH1	protein_coding	5429.35	-2.2582	-2.16623	0.379669	-5.94783	2.71728e-09	5.50136e-08
ENSG00000266921.2	AC006213.1	lncRNA	4.60727	-5.09604	-2.1574	1.93733	-2.63044	0.00852732	0.029061
ENSG00000155816.20	FMN2	protein_coding	429.865	-3.63126	-2.15681	1.07905	-3.36524	0.000764761	0.00377032
ENSG00000230479.1	AP000695.1	lncRNA	11.7906	-3.38369	-2.15556	1.37943	-2.45297	0.0141682	0.043991
ENSG00000237943.7	PRKCQ-AS1	lncRNA	87.0188	-2.25048	-2.15534	0.411234	-5.4725	4.43733e-08	6.79922e-07
ENSG00000003096.14	KLHL13	protein_coding	41.7052	-2.39756	-2.15407	0.571988	-4.19162	2.76975e-05	0.000215283
ENSG00000116120.11	FARSB	protein_coding	2373.14	-2.18833	-2.15393	0.233968	-9.35314	8.50837e-21	1.13047e-18
ENSG00000257167.2	TMPO-AS1	lncRNA	362.49	-2.24261	-2.15311	0.377505	-5.94059	2.83993e-09	5.71944e-08
ENSG00000164056.11	SPRY1	protein_coding	98.4924	-2.26467	-2.15165	0.395553	-5.72532	1.03241e-08	1.83143e-07
ENSG00000224609.8	HSD52	lncRNA	26.7704	-2.46995	-2.151	0.700974	-3.52359	0.000425738	0.00228844
ENSG00000090530.10	P3H2	protein_coding	3619.95	-2.36065	-2.14873	0.566702	-4.16559	3.10549e-05	0.000236277
ENSG00000273760.1	AC245041.1	lncRNA	20.8627	-3.06472	-2.14163	1.19072	-2.57384	0.0100575	0.0331793
ENSG00000253910.2	PCDHGB2	protein_coding	50.8986	-2.82315	-2.14081	0.913113	-3.09179	0.00198956	0.00851435
ENSG00000250802.7	ZBED3-AS1	lncRNA	100.987	-2.22824	-2.13947	0.369297	-6.03372	1.60225e-09	3.42546e-08
ENSG00000184254.17	ALDH1A3	protein_coding	495.424	-2.18169	-2.13397	0.286583	-7.61278	2.68269e-14	1.40501e-12
ENSG00000116652.6	DLEU2L	lncRNA	15.8727	-2.59369	-2.13004	0.896265	-2.89388	0.00380508	0.0147675
ENSG00000162620.16	LRRIQ3	protein_coding	19.0898	-2.45605	-2.12971	0.751367	-3.26877	0.00108016	0.00508134
ENSG00000179841.8	AKAP5	protein_coding	53.6366	-2.27517	-2.12939	0.461919	-4.92547	8.41574e-07	9.61931e-06
ENSG00000262209.3	PCDHGB3	protein_coding	92.7135	-2.32189	-2.12152	0.600188	-3.8686	0.000109461	0.000706322
ENSG00000196917.6	HCAR1	protein_coding	57.8044	-2.45066	-2.12058	0.728097	-3.36584	0.000763118	0.00376556
ENSG00000137965.11	IFI44	protein_coding	53.9381	-2.47419	-2.11874	0.823131	-3.00583	0.00264853	0.0108602
ENSG00000170629.14	DPY19L2P2	transcribed_unprocessed_pseudogene	342.948	-2.15304	-2.11862	0.244396	-8.80962	1.25576e-18	1.23683e-16
ENSG00000257671.1	KRT7-AS	lncRNA	11.0384	-4.93073	-2.11282	1.6963	-2.90675	0.00365207	0.0142885
ENSG00000197415.12	VEPH1	protein_coding	538.404	-2.15003	-2.10941	0.259273	-8.29255	1.10851e-16	8.18847e-15
ENSG00000196569.13	LAMA2	protein_coding	85.2181	-2.27496	-2.10702	0.467175	-4.86961	1.11819e-06	1.24123e-05
ENSG00000259583.3	AC015712.2	lncRNA	190.781	-2.16409	-2.10526	0.318199	-6.80105	1.03857e-11	3.46721e-10
ENSG00000109255.11	NMU	protein_coding	185.213	-2.26519	-2.09838	0.528621	-4.28509	1.82664e-05	0.0001476
ENSG00000050030.16	NEXMIF	protein_coding	115.879	-2.14298	-2.09604	0.346887	-6.17774	6.50246e-10	1.52162e-08
ENSG00000166689.16	PLEKHA7	protein_coding	426.566	-2.26416	-2.09337	0.548297	-4.12945	3.63633e-05	0.000271041
ENSG00000268614.1	AC008878.2	protein_coding	14.3133	-2.51602	-2.09226	0.906751	-2.77476	0.00552422	0.0202412
ENSG00000188783.6	PRELP	protein_coding	69.5034	-5.17128	-2.09202	1.61735	-3.19739	0.00138679	0.00626525
ENSG00000047597.7	XK	protein_coding	92.3331	-2.1608	-2.09197	0.365431	-5.91301	3.35906e-09	6.65849e-08
ENSG00000285130.2	AL358113.1	protein_coding	264.205	-2.31041	-2.08651	0.616644	-3.74674	0.000179144	0.00108291
ENSG00000154529.15	CNTNAP3B	protein_coding	101.209	-2.16758	-2.08418	0.3839	-5.6462	1.64037e-08	2.7756e-07
ENSG00000152661.9	GJA1	protein_coding	5868.05	-2.14156	-2.08259	0.312607	-6.85065	7.35134e-12	2.53544e-10
ENSG00000164362.21	TERT	protein_coding	111.309	-2.17914	-2.08257	0.41404	-5.26311	1.4164e-07	1.94996e-06
ENSG00000141668.10	CBLN2	protein_coding	17.22	-4.84151	-2.07339	1.70657	-2.83697	0.00455432	0.0172229
ENSG00000226383.7	LINC01876	lncRNA	14.0622	-2.52664	-2.07154	0.973628	-2.59508	0.009457	0.031577
ENSG00000254553.1	AL033529.1	protein_coding	5.09625	-5.54233	-2.06666	2.21313	-2.50429	0.0122697	0.0390644
ENSG00000111907.21	TPD52L1	protein_coding	630.936	-2.10048	-2.06635	0.243027	-8.64299	5.47618e-18	4.81831e-16
ENSG00000137642.13	SORL1	protein_coding	31.5778	-2.76205	-2.06578	0.939861	-2.93878	0.00329503	0.0131119
ENSG00000149177.13	PTPRJ	protein_coding	2609.41	-2.12504	-2.06037	0.334651	-6.35002	2.15282e-10	5.52063e-09
ENSG00000177432.8	NAP1L5	protein_coding	40.3534	-2.17415	-2.05954	0.559114	-3.88857	0.000100836	0.000659918
ENSG00000241399.7	CD302	protein_coding	520.218	-2.09067	-2.0554	0.236817	-8.82822	1.06351e-18	1.05272e-16
ENSG00000124107.5	SLPI	protein_coding	49.9266	-2.65209	-2.05206	1.09474	-2.42258	0.0154108	0.0471688
ENSG00000121207.12	LRAT	protein_coding	71.5908	-2.22531	-2.05097	0.565882	-3.93246	8.40809e-05	0.000563299
ENSG00000132846.6	ZBED3	protein_coding	740.295	-2.07923	-2.04944	0.21417	-9.70834	2.77814e-22	4.5081e-20
ENSG00000079150.18	FKBP7	protein_coding	263.961	-2.08576	-2.04514	0.227004	-9.18817	3.99567e-20	4.88286e-18
ENSG00000136155.17	SCEL	protein_coding	26.0535	-3.45062	-2.04461	1.38604	-2.48955	0.0127906	0.0404499
ENSG00000253537.3	PCDHGA7	protein_coding	157.132	-2.23742	-2.03975	0.561173	-3.98705	6.69e-05	0.0004605
ENSG00000134146.12	DPH6	protein_coding	266.097	-2.11675	-2.03808	0.341925	-6.19069	5.99024e-10	1.41683e-08
ENSG00000125246.15	CLYBL	protein_coding	46.0084	-2.19274	-2.03654	0.5053	-4.33949	1.42816e-05	0.000119397
ENSG00000151617.17	EDNRA	protein_coding	91.9763	-2.23831	-2.03022	0.617241	-3.62632	0.000287488	0.00162984
ENSG00000237515.9	SHISA9	protein_coding	1183.76	-2.17556	-2.02822	0.570695	-3.81213	0.000137777	0.000864797
ENSG00000120324.9	PCDHB10	protein_coding	27.1455	-2.47776	-2.02504	0.864223	-2.86704	0.0041433	0.0158748
ENSG00000106125.14	MINDY4	protein_coding	28.1572	-2.58377	-2.02022	0.818162	-3.15802	0.00158844	0.00704489
ENSG00000241935.9	HOGA1	protein_coding	30.2691	-4.23607	-2.01757	1.71032	-2.47677	0.0132577	0.0416939
ENSG00000286707.1	AC010896.1	lncRNA	23.8626	-2.34525	-2.01492	0.735077	-3.19049	0.00142032	0.00640211
ENSG00000117114.20	ADGRL2	protein_coding	748.548	-2.0494	-2.01441	0.253701	-8.07801	6.58327e-16	4.30129e-14
ENSG00000235989.4	MORC2-AS1	lncRNA	34.0076	-2.15061	-2.01199	0.612191	-3.51298	0.000443113	0.0023677
ENSG00000270332.2	SMC2-AS1	lncRNA	13.6838	-2.33874	-2.00859	0.804284	-2.90786	0.00363916	0.0142439
ENSG00000265972.6	TXNIP	protein_coding	651.852	-2.28059	-2.00731	0.665035	-3.42927	0.000605201	0.00308873
ENSG00000119408.17	NEK6	protein_coding	2477.95	-2.01718	-2.00245	0.154002	-13.0985	3.35968e-39	6.0465e-36
ENSG00000144792.9	ZNF660	protein_coding	57.2473	-2.11601	-2.00135	0.488164	-4.33463	1.46005e-05	0.000121601
ENSG00000007968.7	E2F2	protein_coding	328.35	-2.05177	-1.99948	0.302754	-6.77702	1.22682e-11	4.05466e-10
ENSG00000125872.8	LRRN4	protein_coding	247.318	-2.06862	-1.99579	0.384174	-5.3846	7.2605e-08	1.06392e-06
ENSG00000186767.7	SPIN4	protein_coding	876.119	-2.01875	-1.98939	0.216013	-9.34552	9.14383e-21	1.2068e-18
ENSG00000204682.8	MIR1915HG	lncRNA	259.554	-2.09465	-1.9892	0.376417	-5.56469	2.62612e-08	4.25096e-07
ENSG00000198542.14	ITGBL1	protein_coding	7.62438	-4.65696	-1.98686	1.73043	-2.69122	0.00711921	0.0249892
ENSG00000185630.19	PBX1	protein_coding	156.663	-2.76755	-1.98625	0.867587	-3.18993	0.00142305	0.00641295
ENSG00000151012.13	SLC7A11	protein_coding	2015.7	-2.03395	-1.983	0.297588	-6.83477	8.21379e-12	2.80843e-10
ENSG00000113368.12	LMNB1	protein_coding	5108.59	-2.02806	-1.97493	0.307551	-6.59421	4.27518e-11	1.26134e-09
ENSG00000155066.16	PROM2	protein_coding	21.9734	-2.26171	-1.97453	0.881271	-2.56642	0.0102755	0.0338083
ENSG00000159403.18	C1R	protein_coding	623.171	-1.99389	-1.97216	0.208686	-9.55448	1.24202e-21	1.87447e-19
ENSG00000224837.1	GCSHP5	processed_pseudogene	140.141	-2.11356	-1.96975	0.49169	-4.29857	1.71906e-05	0.000140455
ENSG00000112667.13	DNPH1	protein_coding	883.707	-2.00816	-1.96815	0.262628	-7.64642	2.06657e-14	1.09978e-12
ENSG00000184005.11	ST6GALNAC3	protein_coding	123.277	-2.04783	-1.96701	0.360621	-5.67861	1.35791e-08	2.33964e-07
ENSG00000274849.1	AC023043.4	lncRNA	12.2809	-2.46447	-1.96649	0.910738	-2.70601	0.00680962	0.024056
ENSG00000132623.16	ANKEF1	protein_coding	264.528	-2.06122	-1.96273	0.346465	-5.94931	2.69281e-09	5.46205e-08
ENSG00000128602.11	SMO	protein_coding	204.745	-2.02131	-1.95488	0.368345	-5.48755	4.07539e-08	6.28842e-07
ENSG00000280187.1	AC022107.1	TEC	69.3133	-2.08036	-1.95431	0.419038	-4.9646	6.88413e-07	8.03094e-06
ENSG00000162981.14	LRATD1	protein_coding	37.1542	-2.28784	-1.94758	0.673181	-3.39855	0.000677445	0.00339701
ENSG00000157168.20	NRG1	protein_coding	858.35	-2.03516	-1.94464	0.336053	-6.05607	1.39488e-09	3.03123e-08
ENSG00000050555.18	LAMC3	protein_coding	2278.72	-1.96311	-1.94315	0.202106	-9.71326	2.64724e-22	4.33118e-20
ENSG00000064989.13	CALCRL	protein_coding	5.26555	-4.73312	-1.9419	1.90941	-2.47883	0.0131813	0.0414998
ENSG00000286977.1	Z83745.1	lncRNA	12.5403	-2.52398	-1.94012	0.989861	-2.54983	0.0107775	0.0351561
ENSG00000251669.6	FAM86EP	transcribed_unprocessed_pseudogene	35.858	-2.32357	-1.93964	0.715571	-3.24716	0.00116564	0.00541569
ENSG00000106714.17	CNTNAP3	protein_coding	91.2133	-2.2119	-1.93937	0.597413	-3.70246	0.000213519	0.00126105
ENSG00000226053.1	LINC01776	lncRNA	11.2983	-4.60462	-1.93796	1.66911	-2.75873	0.00580258	0.02107
ENSG00000278023.7	RDM1	protein_coding	77.6077	-2.0049	-1.93676	0.332018	-6.03853	1.55528e-09	3.33584e-08
ENSG00000109576.14	AADAT	protein_coding	257.945	-1.97089	-1.93263	0.262026	-7.52175	5.40473e-14	2.70196e-12
ENSG00000154274.15	C4orf19	protein_coding	30.5622	-2.23279	-1.93187	0.702392	-3.17884	0.00147866	0.00663337
ENSG00000111261.14	MANSC1	protein_coding	738.653	-1.95252	-1.93093	0.176473	-11.0642	1.87176e-28	7.41105e-26
ENSG00000149596.7	JPH2	protein_coding	432.048	-1.97035	-1.92968	0.2568	-7.67272	1.68383e-14	9.10787e-13
ENSG00000170365.10	SMAD1	protein_coding	359.526	-1.96362	-1.92857	0.241425	-8.13347	4.17185e-16	2.81877e-14
ENSG00000168386.18	FILIP1L	protein_coding	1117.94	-1.9654	-1.92387	0.304875	-6.44658	1.14405e-10	3.09832e-09
ENSG00000173083.15	HPSE	protein_coding	523.448	-1.95628	-1.9231	0.248622	-7.8685	3.58922e-15	2.17075e-13
ENSG00000152377.14	SPOCK1	protein_coding	10432.3	-2.73582	-1.92235	0.850179	-3.21793	0.00129117	0.00590876
ENSG00000145700.10	ANKRD31	protein_coding	16.5376	-2.16559	-1.92116	0.724614	-2.98861	0.00280249	0.0114182
ENSG00000272716.1	AL121658.1	lncRNA	12.7246	-2.44257	-1.91979	0.940126	-2.59813	0.00937336	0.0313559
ENSG00000171033.13	PKIA	protein_coding	564.814	-1.95155	-1.91949	0.216441	-9.01653	1.94133e-19	2.17133e-17
ENSG00000211448.13	DIO2	protein_coding	49.6856	-3.50123	-1.91943	1.39318	-2.51311	0.0119671	0.0382733
ENSG00000258366.9	RTEL1	protein_coding	1489.44	-1.93448	-1.91624	0.181722	-10.6453	1.83419e-26	5.58638e-24
ENSG00000128973.13	CLN6	protein_coding	2785.21	-1.96452	-1.91484	0.304509	-6.45142	1.10805e-10	3.00906e-09
ENSG00000164841.5	TMEM74	protein_coding	53.4822	-2.02221	-1.91199	0.50291	-4.02102	5.79477e-05	0.000405511
ENSG00000163485.17	ADORA1	protein_coding	261.434	-1.99595	-1.91081	0.388637	-5.13576	2.8101e-07	3.58913e-06
ENSG00000183837.9	PNMA3	protein_coding	13.8833	-2.15955	-1.90976	0.853801	-2.52933	0.011428	0.0368828
ENSG00000069943.10	PIGB	protein_coding	545.965	-1.93361	-1.90774	0.215709	-8.96399	3.13148e-19	3.36924e-17
ENSG00000148677.7	ANKRD1	protein_coding	2928.75	-2.21019	-1.90363	0.567063	-3.89762	9.71429e-05	0.000637857
ENSG00000182240.16	BACE2	protein_coding	1449.37	-1.94101	-1.9029	0.270505	-7.1755	7.2045e-13	2.96523e-11
ENSG00000166352.16	IFTAP	protein_coding	201.83	-1.99202	-1.90009	0.329	-6.05476	1.40628e-09	3.04929e-08
ENSG00000181751.10	MACIR	protein_coding	799.265	-1.91791	-1.89895	0.185974	-10.3128	6.16967e-25	1.62855e-22
ENSG00000135298.14	ADGRB3	protein_coding	79.2426	-2.00106	-1.89846	0.40842	-4.8995	9.60786e-07	1.08566e-05
ENSG00000109705.8	NKX3-2	protein_coding	19.0925	-2.25266	-1.89693	0.852667	-2.6419	0.00824436	0.028267
ENSG00000110318.15	CEP126	protein_coding	104.437	-2.08721	-1.89139	0.481749	-4.33256	1.47384e-05	0.000122543
ENSG00000174899.12	SLC66A1L	transcribed_unitary_pseudogene	13.3427	-2.1475	-1.89124	0.868249	-2.47337	0.0133846	0.0420196
ENSG00000285508.1	AL034430.1	protein_coding	212.114	-2.06612	-1.8885	0.557683	-3.70483	0.00021153	0.00125079
ENSG00000272767.1	JMJD1C-AS1	lncRNA	32.7836	-2.24273	-1.88584	0.764565	-2.93334	0.00335333	0.0133011
ENSG00000152582.14	SPEF2	protein_coding	160.532	-1.98758	-1.88553	0.385464	-5.15634	2.51828e-07	3.24995e-06
ENSG00000128714.6	HOXD13	protein_coding	47.6471	-2.04285	-1.88391	0.664525	-3.07415	0.00211103	0.0089548
ENSG00000109738.11	GLRB	protein_coding	235.726	-1.906	-1.88275	0.214259	-8.8958	5.80014e-19	6.0118e-17
ENSG00000056736.10	IL17RB	protein_coding	339.068	-1.94666	-1.88163	0.390212	-4.98872	6.07811e-07	7.20961e-06
ENSG00000227120.1	AC009238.1	processed_pseudogene	18.6651	-2.21368	-1.87988	0.77635	-2.85139	0.00435287	0.0165592
ENSG00000235959.1	AC009237.6	processed_pseudogene	18.6651	-2.21368	-1.87988	0.77635	-2.85139	0.00435287	0.0165592
ENSG00000169247.14	SH3TC2	protein_coding	841.812	-2.39267	-1.87927	0.608032	-3.93511	8.31591e-05	0.000557879
ENSG00000249395.4	CASC9	lncRNA	42.0396	-2.11318	-1.87835	0.625736	-3.37711	0.000732525	0.00363488
ENSG00000086289.12	EPDR1	protein_coding	1003.31	-1.88858	-1.87459	0.167073	-11.3039	1.25487e-29	6.53752e-27
ENSG00000112294.14	ALDH5A1	protein_coding	483.609	-1.89406	-1.86749	0.220434	-8.59242	8.51599e-18	7.29832e-16
ENSG00000153071.15	DAB2	protein_coding	1214.66	-2.44802	-1.86718	0.610863	-4.00748	6.13691e-05	0.000427038
ENSG00000165152.9	PGAP4	protein_coding	896.909	-1.911	-1.86637	0.293224	-6.51719	7.16385e-11	2.02027e-09
ENSG00000076003.5	MCM6	protein_coding	2783.63	-1.89585	-1.86554	0.239219	-7.92516	2.27848e-15	1.43653e-13
ENSG00000116711.10	PLA2G4A	protein_coding	60.5841	-2.01224	-1.86234	0.485933	-4.14097	3.4584e-05	0.000259439
ENSG00000172469.16	MANEA	protein_coding	1168.64	-1.90763	-1.86151	0.294579	-6.47576	9.43339e-11	2.60673e-09
ENSG00000277443.3	MARCKS	protein_coding	6021.15	-1.8744	-1.86004	0.158225	-11.8464	2.24623e-32	1.77874e-29
ENSG00000243232.6	PCDHAC2	protein_coding	76.4255	-2.05946	-1.85674	0.660065	-3.12008	0.00180801	0.00785798
ENSG00000278341.1	AC138028.6	lncRNA	12.0212	-2.24622	-1.85661	0.864828	-2.59731	0.00939581	0.0314104
ENSG00000116774.12	OLFML3	protein_coding	166.999	-2.11598	-1.85565	0.513557	-4.12025	3.78458e-05	0.000279983
ENSG00000164237.9	CMBL	protein_coding	450.317	-1.99257	-1.85564	0.358952	-5.55107	2.8392e-08	4.57345e-07
ENSG00000085276.19	MECOM	protein_coding	976.144	-1.89029	-1.85391	0.265491	-7.11996	1.07962e-12	4.29181e-11
ENSG00000189367.15	KIAA0408	protein_coding	8.0928	-4.55396	-1.8538	1.75859	-2.58955	0.00961008	0.0319803
ENSG00000165572.8	KBTBD6	protein_coding	482.275	-1.87576	-1.85077	0.20418	-9.18679	4.04741e-20	4.91574e-18
ENSG00000223784.2	LINP1	lncRNA	483.137	-2.1353	-1.84864	0.493072	-4.3306	1.48702e-05	0.000123432
ENSG00000136237.19	RAPGEF5	protein_coding	64.7844	-2.14989	-1.84857	0.633765	-3.39225	0.000693223	0.00346734
ENSG00000100479.13	POLE2	protein_coding	455.613	-1.88821	-1.84856	0.265047	-7.12403	1.04814e-12	4.19192e-11
ENSG00000175697.10	GPR156	protein_coding	385.767	-1.88452	-1.84843	0.273975	-6.87845	6.0508e-12	2.11266e-10
ENSG00000278530.4	CHMP1B2P	transcribed_unitary_pseudogene	78.9498	-1.91789	-1.84756	0.449177	-4.26979	1.95654e-05	0.000157326
ENSG00000112984.12	KIF20A	protein_coding	3992.97	-1.88863	-1.84502	0.284951	-6.62792	3.40447e-11	1.02429e-09
ENSG00000287817.1	AL096701.4	lncRNA	14.95	-2.27084	-1.84141	0.876156	-2.59182	0.00954697	0.0318034
ENSG00000240891.8	PLCXD2	protein_coding	1437.83	-1.85464	-1.83713	0.180866	-10.2542	1.13269e-24	2.80298e-22
ENSG00000196659.10	TTC30B	protein_coding	120.187	-1.92278	-1.82759	0.368345	-5.22007	1.78857e-07	2.39732e-06
ENSG00000110057.8	UNC93B1	protein_coding	1002.31	-1.86393	-1.8271	0.268961	-6.93013	4.20457e-12	1.4944e-10
ENSG00000188042.8	ARL4C	protein_coding	1123.2	-1.84244	-1.82513	0.177693	-10.3686	3.44379e-25	9.33927e-23
ENSG00000255874.2	PRECSIT	lncRNA	33.4186	-2.34619	-1.82386	0.874653	-2.68243	0.00730899	0.0255286
ENSG00000279289.1	AL136164.3	TEC	24.1978	-2.10147	-1.8191	0.781092	-2.69043	0.00713608	0.0250331
ENSG00000205930.10	C21orf62-AS1	lncRNA	16.159	-2.18143	-1.81893	0.824487	-2.6458	0.00814982	0.0279816
ENSG00000110427.16	KIAA1549L	protein_coding	3140.54	-1.86984	-1.81847	0.319858	-5.84585	5.04e-09	9.58439e-08
ENSG00000169252.5	ADRB2	protein_coding	2589.62	-1.86765	-1.81518	0.319283	-5.84951	4.93014e-09	9.42103e-08
ENSG00000232110.8	AL353751.1	lncRNA	14.2903	-4.68243	-1.81492	1.74362	-2.68547	0.00724285	0.0253333
ENSG00000144642.22	RBMS3	protein_coding	603.604	-2.14862	-1.81023	0.72509	-2.96325	0.00304408	0.0122512
ENSG00000138642.15	HERC6	protein_coding	176.511	-1.94284	-1.80898	0.497358	-3.90632	9.37138e-05	0.000618417
ENSG00000163093.12	BBS5	protein_coding	181.749	-1.85083	-1.80809	0.292831	-6.32049	2.60729e-10	6.56698e-09
ENSG00000239322.1	ATP6V1B1-AS1	lncRNA	47.7644	-1.96655	-1.80794	0.54921	-3.58069	0.000342695	0.0019009
ENSG00000123080.12	CDKN2C	protein_coding	1063.79	-1.82691	-1.80734	0.192536	-9.48866	2.34026e-21	3.3093e-19
ENSG00000075142.14	SRI	protein_coding	1721.92	-1.82332	-1.80542	0.185755	-9.81571	9.63562e-23	1.64445e-20
ENSG00000188167.9	TMPPE	protein_coding	129.233	-1.87299	-1.79934	0.371121	-5.04684	4.49175e-07	5.4857e-06
ENSG00000075223.14	SEMA3C	protein_coding	2481.23	-2.02412	-1.79372	0.642335	-3.15119	0.00162605	0.00718226
ENSG00000082497.12	SERTAD4	protein_coding	418.456	-1.95159	-1.78909	0.453029	-4.30788	1.64825e-05	0.000135172
ENSG00000085552.17	IGSF9	protein_coding	134.021	-1.85101	-1.78777	0.357346	-5.17987	2.2204e-07	2.90531e-06
ENSG00000135046.14	ANXA1	protein_coding	10840.6	-1.8109	-1.78671	0.214764	-8.43204	3.39696e-17	2.68021e-15
ENSG00000227199.1	ST7-AS1	lncRNA	52.6451	-1.89969	-1.78355	0.472595	-4.0197	5.82723e-05	0.000407304
ENSG00000111846.18	GCNT2	protein_coding	147.35	-1.87461	-1.78332	0.396421	-4.72885	2.25796e-06	2.32973e-05
ENSG00000248672.5	LY75-CD302	protein_coding	147.482	-1.86438	-1.78059	0.420963	-4.42885	9.47373e-06	8.32479e-05
ENSG00000155324.10	GRAMD2B	protein_coding	226.834	-1.85798	-1.77853	0.371497	-5.00133	5.69353e-07	6.79004e-06
ENSG00000060982.15	BCAT1	protein_coding	3286.9	-1.79033	-1.77621	0.167006	-10.7201	8.19097e-27	2.65831e-24
ENSG00000249042.6	AC008771.1	lncRNA	298.219	-1.7986	-1.77252	0.222803	-8.07262	6.88053e-16	4.46603e-14
ENSG00000156127.8	BATF	protein_coding	146.589	-1.83162	-1.77217	0.397664	-4.60595	4.10596e-06	3.95359e-05
ENSG00000258708.1	SLC25A21-AS1	lncRNA	70.1768	-1.88179	-1.77164	0.41561	-4.52778	5.96076e-06	5.50911e-05
ENSG00000005189.19	REXO5	protein_coding	201.342	-1.80166	-1.77042	0.250968	-7.17884	7.03046e-13	2.89963e-11
ENSG00000278291.1	AL161772.1	lncRNA	54.1765	-1.93514	-1.77011	0.481652	-4.01771	5.87655e-05	0.000410219
ENSG00000138336.9	TET1	protein_coding	38.7733	-2.06883	-1.76956	0.705963	-2.9305	0.00338414	0.0134025
ENSG00000197479.7	PCDHB11	protein_coding	21.5944	-2.17418	-1.76707	0.862658	-2.52033	0.0117245	0.0376375
ENSG00000153064.12	BANK1	protein_coding	67.2961	-1.92044	-1.76448	0.496525	-3.86776	0.000109842	0.000708319
ENSG00000215417.13	MIR17HG	lncRNA	186.586	-1.93386	-1.7637	0.595963	-3.24493	0.00117478	0.00545304
ENSG00000254706.3	AL512785.2	protein_coding	18.283	-4.34	-1.76348	1.6319	-2.65948	0.00782618	0.0270062
ENSG00000204965.9	PCDHA5	protein_coding	27.3087	-1.91969	-1.76279	0.711175	-2.69933	0.00694797	0.0244705
ENSG00000164099.3	PRSS12	protein_coding	488.906	-1.8447	-1.76158	0.427927	-4.31077	1.62688e-05	0.000133751
ENSG00000256500.6	AL139300.1	protein_coding	584.712	-1.80045	-1.76015	0.255241	-7.05395	1.73912e-12	6.67234e-11
ENSG00000168528.12	SERINC2	protein_coding	886.884	-1.77833	-1.75982	0.197165	-9.01945	1.89028e-19	2.12625e-17
ENSG00000166086.13	JAM3	protein_coding	577.027	-1.99484	-1.75723	0.464748	-4.29231	1.76822e-05	0.0001437
ENSG00000127084.19	FGD3	protein_coding	14.5383	-1.96285	-1.75717	0.77639	-2.52818	0.0114656	0.0369803
ENSG00000067992.16	PDK3	protein_coding	272.16	-1.79064	-1.75693	0.246762	-7.25655	3.97094e-13	1.6979e-11
ENSG00000115271.11	GCA	protein_coding	274.237	-1.7929	-1.75546	0.254719	-7.03871	1.94029e-12	7.3586e-11
ENSG00000166106.3	ADAMTS15	protein_coding	816.826	-4.16728	-1.75285	1.40343	-2.96936	0.00298417	0.0120493
ENSG00000235489.4	DBF4P1	processed_pseudogene	13.674	-2.10142	-1.75058	0.812033	-2.58785	0.00965776	0.0321228
ENSG00000189184.11	PCDH18	protein_coding	141.412	-2.60018	-1.74606	0.954332	-2.72461	0.00643773	0.0229553
ENSG00000122870.12	BICC1	protein_coding	529.483	-1.84999	-1.74076	0.438443	-4.21947	2.44879e-05	0.000192605
ENSG00000130988.13	RGN	protein_coding	60.6481	-1.80619	-1.7382	0.474072	-3.80994	0.000138999	0.000871088
ENSG00000205740.2	AL359878.1	lncRNA	30.5736	-1.90625	-1.73768	0.563706	-3.38164	0.000720552	0.00358681
ENSG00000169570.10	DTWD2	protein_coding	292.593	-1.79002	-1.73709	0.29658	-6.03553	1.58441e-09	3.39099e-08
ENSG00000182165.18	TP53TG1	lncRNA	74.4801	-1.80512	-1.73647	0.363761	-4.96238	6.96343e-07	8.11389e-06
ENSG00000172296.13	SPTLC3	protein_coding	245.18	-5.11239	-1.73627	1.81367	-2.81881	0.00482015	0.0180455
ENSG00000172031.7	EPHX4	protein_coding	199.884	-1.78968	-1.73356	0.340366	-5.2581	1.45549e-07	1.99822e-06
ENSG00000179846.10	NKPD1	protein_coding	156.829	-1.8144	-1.73123	0.468965	-3.86894	0.000109309	0.000705572
ENSG00000184898.7	RBM43	protein_coding	169.875	-1.78323	-1.73096	0.314976	-5.66147	1.50085e-08	2.55041e-07
ENSG00000164120.14	HPGD	protein_coding	15.5204	-4.28945	-1.72942	1.69075	-2.537	0.0111806	0.0362195
ENSG00000184156.17	KCNQ3	protein_coding	484.263	-3.30677	-1.728	1.25947	-2.62553	0.0086515	0.0294139
ENSG00000114023.15	FAM162A	protein_coding	1113.17	-1.74135	-1.72706	0.164123	-10.61	2.67704e-26	7.79372e-24
ENSG00000154917.11	RAB6B	protein_coding	132.339	-2.64511	-1.72649	0.930573	-2.84245	0.00447682	0.0169752
ENSG00000244509.4	APOBEC3C	protein_coding	600.119	-1.73615	-1.72027	0.171935	-10.0977	5.65339e-24	1.25753e-21
ENSG00000123179.14	EBPL	protein_coding	1056.72	-1.73009	-1.72004	0.145105	-11.923	8.98174e-33	7.73094e-30
ENSG00000114405.11	C3orf14	protein_coding	217.241	-1.75074	-1.71867	0.25055	-6.9876	2.79636e-12	1.02079e-10
ENSG00000189212.12	DPY19L2P1	transcribed_unprocessed_pseudogene	312.819	-1.74989	-1.71768	0.26655	-6.56496	5.20483e-11	1.49767e-09
ENSG00000151882.11	CCL28	protein_coding	137.208	-1.75548	-1.71764	0.282225	-6.22014	4.96725e-10	1.19486e-08
ENSG00000171492.14	LRRC8D	protein_coding	1541.33	-1.73619	-1.71749	0.19392	-8.95313	3.45556e-19	3.67795e-17
ENSG00000187240.16	DYNC2H1	protein_coding	1574.93	-1.73029	-1.7165	0.168791	-10.2511	1.16994e-24	2.85943e-22
ENSG00000111799.21	COL12A1	protein_coding	3725.21	-1.74922	-1.71569	0.260839	-6.70613	1.99851e-11	6.2801e-10
ENSG00000198938.2	MT-CO3	protein_coding	175686	-1.74174	-1.71331	0.243699	-7.1471	8.86288e-13	3.61026e-11
ENSG00000133739.16	LRRCC1	protein_coding	420.005	-1.74004	-1.71307	0.239026	-7.27971	3.34549e-13	1.44609e-11
ENSG00000174842.17	GLMN	protein_coding	363.173	-1.74168	-1.71179	0.231576	-7.52098	5.4366e-14	2.71104e-12
ENSG00000263155.6	MYZAP	protein_coding	148.652	-2.65636	-1.71161	0.994282	-2.67163	0.00754827	0.0262209
ENSG00000103021.9	CCDC113	protein_coding	240.526	-1.82435	-1.71043	0.447373	-4.07791	4.54425e-05	0.000327374
ENSG00000120820.12	GLT8D2	protein_coding	157.531	-1.85273	-1.70942	0.581249	-3.1875	0.00143508	0.00645981
ENSG00000148935.11	GAS2	protein_coding	14.4424	-2.16187	-1.70892	0.882139	-2.45071	0.0142574	0.0441918
ENSG00000213057.5	C1orf220	lncRNA	48.6728	-1.81472	-1.70868	0.478781	-3.79029	0.000150474	0.000933541
ENSG00000099282.10	TSPAN15	protein_coding	313.296	-1.73342	-1.70719	0.231112	-7.50033	6.36556e-14	3.12702e-12
ENSG00000119943.13	PYROXD2	protein_coding	147.126	-1.91401	-1.70607	0.51992	-3.68135	0.000232	0.00135205
ENSG00000128573.26	FOXP2	protein_coding	143.195	-1.7615	-1.6999	0.3786	-4.65266	3.27676e-06	3.24101e-05
ENSG00000115290.10	GRB14	protein_coding	77.0149	-1.83312	-1.69902	0.459973	-3.98527	6.74033e-05	0.000463167
ENSG00000180044.5	C3orf80	protein_coding	108.653	-1.76417	-1.6987	0.406942	-4.33519	1.45636e-05	0.000121396
ENSG00000188641.14	DPYD	protein_coding	683.484	-1.74011	-1.69847	0.280321	-6.20757	5.38085e-10	1.28653e-08
ENSG00000186481.16	ANKRD20A5P	transcribed_unprocessed_pseudogene	37.982	-1.80947	-1.69846	0.507903	-3.56263	0.00036716	0.00201515
ENSG00000134716.11	CYP2J2	protein_coding	53.8487	-1.77192	-1.69662	0.433007	-4.09213	4.27435e-05	0.000310757
ENSG00000149050.10	ZNF214	protein_coding	72.5632	-1.81874	-1.69659	0.46827	-3.88395	0.000102772	0.00066993
ENSG00000175445.17	LPL	protein_coding	22.1711	-1.95268	-1.69589	0.77696	-2.51323	0.0119632	0.0382672
ENSG00000101311.16	FERMT1	protein_coding	1255.73	-1.72014	-1.6957	0.224132	-7.67469	1.65813e-14	8.99345e-13
ENSG00000047188.16	YTHDC2	protein_coding	1912.23	-1.7075	-1.69352	0.167261	-10.2086	1.81449e-24	4.32789e-22
ENSG00000126970.16	ZC4H2	protein_coding	187.133	-1.75338	-1.69284	0.358184	-4.8952	9.82038e-07	1.10651e-05
ENSG00000169126.16	ARMC4	protein_coding	300.627	-1.78914	-1.68703	0.411884	-4.3438	1.40041e-05	0.000117474
ENSG00000246792.3	AC106038.1	lncRNA	25.1135	-1.90759	-1.68642	0.635292	-3.0027	0.00267597	0.0109568
ENSG00000035499.13	DEPDC1B	protein_coding	1140.65	-1.75365	-1.68607	0.377535	-4.645	3.4008e-06	3.34787e-05
ENSG00000079215.14	SLC1A3	protein_coding	337.369	-1.82539	-1.68522	0.571634	-3.19329	0.00140662	0.00634616
ENSG00000041353.10	RAB27B	protein_coding	279.293	-1.83265	-1.68499	0.427208	-4.28984	1.78803e-05	0.000145013
ENSG00000129173.13	E2F8	protein_coding	669.068	-1.71707	-1.68394	0.263439	-6.51791	7.12953e-11	2.01633e-09
ENSG00000212747.5	RTL8B	protein_coding	1074.82	-1.69878	-1.68372	0.166675	-10.1921	2.15e-24	5.03656e-22
ENSG00000183137.14	CEP57L1	protein_coding	495.099	-1.70406	-1.68042	0.202282	-8.42419	3.63262e-17	2.85377e-15
ENSG00000151876.13	FBXO4	protein_coding	287.314	-1.70945	-1.67937	0.23155	-7.38263	1.55191e-13	7.17832e-12
ENSG00000272476.1	AL024507.2	lncRNA	34.5461	-1.99505	-1.67875	0.700083	-2.84973	0.0043757	0.0166364
ENSG00000128039.11	SRD5A3	protein_coding	430.269	-1.70682	-1.67804	0.246579	-6.92199	4.45347e-12	1.5772e-10
ENSG00000129422.14	MTUS1	protein_coding	101.441	-1.79842	-1.67632	0.419454	-4.28753	1.80672e-05	0.000146348
ENSG00000016082.15	ISL1	protein_coding	101.642	-1.80109	-1.67455	0.422612	-4.26182	2.0277e-05	0.000162454
ENSG00000145362.20	ANK2	protein_coding	130.963	-1.74961	-1.67371	0.387786	-4.5118	6.42793e-06	5.90505e-05
ENSG00000105854.13	PON2	protein_coding	2568.05	-1.68671	-1.67362	0.166376	-10.1379	3.74939e-24	8.53181e-22
ENSG00000235436.10	DPY19L2P4	transcribed_unprocessed_pseudogene	41.0749	-1.80228	-1.67274	0.60646	-2.9718	0.00296062	0.0119762
ENSG00000148824.19	MTG1	protein_coding	1177	-1.68459	-1.67115	0.168494	-9.99793	1.55616e-23	3.14361e-21
ENSG00000114698.15	PLSCR4	protein_coding	602.055	-1.81771	-1.67018	0.446668	-4.06949	4.71162e-05	0.000337834
ENSG00000101000.6	PROCR	protein_coding	916.005	-1.70166	-1.6665	0.270649	-6.28733	3.22982e-10	7.9331e-09
ENSG00000081277.13	PKP1	protein_coding	18.3056	-4.25831	-1.6658	1.70939	-2.49113	0.0127339	0.0403154
ENSG00000153993.13	SEMA3D	protein_coding	286.86	-1.87322	-1.66345	0.502582	-3.72718	0.000193631	0.00115531
ENSG00000204228.4	HSD17B8	protein_coding	45.4677	-1.83002	-1.66323	0.555514	-3.29429	0.00098672	0.00469909
ENSG00000250697.2	AC010343.3	lncRNA	322.499	-2.01234	-1.6615	0.642661	-3.13126	0.00174058	0.00760834
ENSG00000205133.12	TRIQK	protein_coding	399.968	-1.69547	-1.66148	0.264862	-6.40132	1.5404e-10	4.05522e-09
ENSG00000262576.3	PCDHGA4	protein_coding	50.0254	-2.91759	-1.66099	1.20623	-2.41876	0.0155734	0.0475929
ENSG00000176887.7	SOX11	protein_coding	56.1448	-1.69727	-1.6608	0.383231	-4.42884	9.47404e-06	8.32479e-05
ENSG00000228624.7	HDAC2-AS2	lncRNA	73.0066	-1.94683	-1.65924	0.59231	-3.28684	0.00101319	0.00480896
ENSG00000203965.13	EFCAB7	protein_coding	159.862	-1.69995	-1.659	0.278011	-6.11468	9.67535e-10	2.17415e-08
ENSG00000203778.8	FAM229B	protein_coding	174.532	-1.69916	-1.65628	0.282992	-6.00426	1.92206e-09	4.04798e-08
ENSG00000144355.15	DLX1	protein_coding	133.403	-1.70351	-1.65604	0.348099	-4.89375	9.89316e-07	1.11281e-05
ENSG00000269837.1	IPO5P1	transcribed_processed_pseudogene	42.8682	-2.06828	-1.6552	0.742942	-2.7839	0.00537097	0.0197785
ENSG00000141447.18	OSBPL1A	protein_coding	643.083	-1.67981	-1.65513	0.225307	-7.45565	8.94281e-14	4.27635e-12
ENSG00000137393.10	RNF144B	protein_coding	335.44	-2.14863	-1.65511	0.735245	-2.92233	0.00347418	0.0137009
ENSG00000171084.15	FAM86JP	transcribed_unprocessed_pseudogene	121.246	-1.75807	-1.65188	0.400052	-4.3946	1.10975e-05	9.55209e-05
ENSG00000102362.15	SYTL4	protein_coding	312.917	-1.68173	-1.65113	0.245524	-6.84957	7.40719e-12	2.55026e-10
ENSG00000116141.16	MARK1	protein_coding	135.909	-2.86792	-1.65081	1.11218	-2.57864	0.00991894	0.0328292
ENSG00000259248.7	USP3-AS1	lncRNA	52.3402	-1.79778	-1.64989	0.509612	-3.52775	0.000419106	0.00225831
ENSG00000170017.12	ALCAM	protein_coding	25674.8	-1.65951	-1.64863	0.153069	-10.8416	2.18634e-27	7.7291e-25
ENSG00000111348.9	ARHGDIB	protein_coding	1833.8	-2.04256	-1.64614	0.547163	-3.73299	0.000189218	0.00113513
ENSG00000198744.5	MTCO3P12	unprocessed_pseudogene	27.3791	-1.81176	-1.64535	0.576842	-3.14082	0.00168476	0.00740304
ENSG00000110108.10	TMEM109	protein_coding	8657.56	-1.69758	-1.64515	0.33775	-5.02614	5.00459e-07	6.04121e-06
ENSG00000186472.20	PCLO	protein_coding	291.963	-1.69404	-1.64404	0.32393	-5.22965	1.69829e-07	2.29026e-06
ENSG00000172339.10	ALG14	protein_coding	186.011	-1.69907	-1.64385	0.32367	-5.24938	1.52608e-07	2.0794e-06
ENSG00000196503.5	ARL9	protein_coding	23.5085	-1.7738	-1.64019	0.644218	-2.75342	0.00589757	0.0213445
ENSG00000233237.8	LINC00472	lncRNA	3378.24	-1.67947	-1.63864	0.300361	-5.59152	2.25097e-08	3.70427e-07
ENSG00000082213.18	C5orf22	protein_coding	991.074	-1.65107	-1.63764	0.150714	-10.955	6.28712e-28	2.34842e-25
ENSG00000233621.2	LINC01137	lncRNA	32.5867	-1.89569	-1.63757	0.682685	-2.77681	0.00548947	0.0201399
ENSG00000134516.18	DOCK2	protein_coding	31.0542	-2.46321	-1.63711	1.0212	-2.41208	0.0158618	0.0483399
ENSG00000154822.18	PLCL2	protein_coding	225.558	-1.70342	-1.63342	0.345181	-4.93487	8.02048e-07	9.22075e-06
ENSG00000260000.2	AL133338.1	lncRNA	60.0881	-1.7674	-1.632	0.483293	-3.65699	0.000255194	0.00146862
ENSG00000162496.9	DHRS3	protein_coding	79.5825	-1.84005	-1.63037	0.746365	-2.46535	0.0136878	0.0428018
ENSG00000115526.11	CHST10	protein_coding	1285.73	-1.66737	-1.62879	0.292648	-5.69752	1.2156e-08	2.11841e-07
ENSG00000170364.12	SETMAR	protein_coding	274.673	-1.66161	-1.62805	0.272426	-6.09933	1.06516e-09	2.37199e-08
ENSG00000223940.1	KRT8P8	processed_pseudogene	17.5024	-1.90499	-1.62625	0.74058	-2.57229	0.0101028	0.033312
ENSG00000165521.15	EML5	protein_coding	54.9941	-1.7212	-1.6252	0.471566	-3.64996	0.000262278	0.00150284
ENSG00000254911.3	SCARNA9	lncRNA	17.3731	-1.77497	-1.62252	0.634667	-2.79669	0.00516289	0.0191189
ENSG00000184307.16	ZDHHC23	protein_coding	756.237	-1.65758	-1.61981	0.290324	-5.70942	1.13363e-08	1.99489e-07
ENSG00000184349.13	EFNA5	protein_coding	1320.21	-1.62696	-1.61652	0.150107	-10.8386	2.25787e-27	7.84194e-25
ENSG00000243701.7	DUBR	lncRNA	1026.23	-1.64832	-1.6155	0.254144	-6.48577	8.82796e-11	2.45805e-09
ENSG00000109452.12	INPP4B	protein_coding	741.033	-1.65214	-1.6141	0.283531	-5.82701	5.64296e-09	1.06091e-07
ENSG00000186073.14	C15orf41	protein_coding	318.088	-1.63209	-1.61363	0.198639	-8.21637	2.09762e-16	1.46737e-14
ENSG00000064763.11	FAR2	protein_coding	402.601	-1.64553	-1.61158	0.241309	-6.81921	9.15451e-12	3.08217e-10
ENSG00000138587.6	MNS1	protein_coding	238.743	-1.65552	-1.60966	0.310183	-5.33725	9.4365e-08	1.34884e-06
ENSG00000188517.16	COL25A1	protein_coding	87.2454	-1.69276	-1.60965	0.491028	-3.44738	0.000566046	0.00291444
ENSG00000198959.12	TGM2	protein_coding	23616.3	-1.73251	-1.60799	0.545079	-3.17847	0.00148056	0.0066404
ENSG00000198088.10	NUP62CL	protein_coding	59.6246	-1.66582	-1.6068	0.386408	-4.31106	1.62477e-05	0.000133745
ENSG00000141337.12	ARSG	protein_coding	254.57	-1.64407	-1.60406	0.307554	-5.34564	9.00962e-08	1.29343e-06
ENSG00000134531.10	EMP1	protein_coding	16121.8	-1.69989	-1.60332	0.474435	-3.58298	0.000339695	0.00188797
ENSG00000152495.11	CAMK4	protein_coding	286.407	-1.62355	-1.60217	0.214007	-7.58643	3.28831e-14	1.69528e-12
ENSG00000287625.1	AC022210.1	lncRNA	21.4712	-1.83228	-1.60044	0.727578	-2.51832	0.0117915	0.0378217
ENSG00000124813.23	RUNX2	protein_coding	584.704	-1.61878	-1.59707	0.227276	-7.1225	1.0599e-12	4.22188e-11
ENSG00000144369.13	FAM171B	protein_coding	298.508	-1.62944	-1.58985	0.300024	-5.43103	5.60299e-08	8.37782e-07
ENSG00000234883.6	MIR155HG	lncRNA	82.8179	-1.68292	-1.58916	0.47781	-3.52214	0.000428071	0.0022993
ENSG00000081803.16	CADPS2	protein_coding	95.1581	-1.64668	-1.58743	0.423882	-3.88475	0.000102434	0.000668387
ENSG00000147257.15	GPC3	protein_coding	183.939	-1.64286	-1.58725	0.401716	-4.08961	4.32097e-05	0.000313571
ENSG00000100490.9	CDKL1	protein_coding	108.505	-1.63572	-1.58613	0.32857	-4.97831	6.41419e-07	7.57647e-06
ENSG00000034533.12	ASTE1	protein_coding	293.865	-1.60607	-1.58446	0.212769	-7.54844	4.40492e-14	2.23029e-12
ENSG00000158483.17	FAM86C1P	transcribed_unprocessed_pseudogene	226.246	-1.61791	-1.58259	0.27434	-5.89744	3.69184e-09	7.21494e-08
ENSG00000129354.12	AP1M2	protein_coding	94.5934	-1.61178	-1.58149	0.350196	-4.60252	4.17403e-06	4.00556e-05
ENSG00000107798.18	LIPA	protein_coding	4015.55	-1.60026	-1.58079	0.206971	-7.7318	1.06034e-14	6.04946e-13
ENSG00000239523.6	MYLK-AS1	lncRNA	66.8489	-1.72312	-1.58043	0.526067	-3.27548	0.00105483	0.00498034
ENSG00000142910.16	TINAGL1	protein_coding	2286.64	-1.65175	-1.58039	0.407848	-4.04992	5.12352e-05	0.00036355
ENSG00000103257.9	SLC7A5	protein_coding	21704.9	-1.5903	-1.57891	0.160985	-9.87851	5.15919e-23	9.28513e-21
ENSG00000153246.13	PLA2R1	protein_coding	62.2022	-1.83912	-1.57852	0.670099	-2.74455	0.00605941	0.0218239
ENSG00000180801.14	ARSJ	protein_coding	1344.28	-1.61247	-1.5785	0.240324	-6.70955	1.9522e-11	6.15409e-10
ENSG00000198056.15	PRIM1	protein_coding	787.04	-1.60139	-1.57725	0.230118	-6.95901	3.42669e-12	1.22895e-10
ENSG00000146416.19	AIG1	protein_coding	1091.17	-1.5876	-1.57654	0.155507	-10.2092	1.80435e-24	4.32789e-22
ENSG00000108821.14	COL1A1	protein_coding	8796.41	-1.71089	-1.57383	0.611448	-2.7981	0.00514045	0.0190537
ENSG00000250120.8	PCDHA10	protein_coding	609.109	-1.60825	-1.57343	0.296069	-5.432	5.57263e-08	8.33873e-07
ENSG00000168497.5	CAVIN2	protein_coding	5965.48	-4.20346	-1.57256	1.58099	-2.65875	0.00784305	0.027055
ENSG00000269609.6	RPARP-AS1	lncRNA	308.747	-1.59444	-1.57109	0.238239	-6.69261	2.1922e-11	6.82372e-10
ENSG00000162946.23	DISC1	protein_coding	140.416	-1.6391	-1.56988	0.355916	-4.6053	4.11869e-06	3.96199e-05
ENSG00000164684.13	ZNF704	protein_coding	563.877	-1.7478	-1.56812	0.513129	-3.40616	0.000658829	0.00331794
ENSG00000115041.13	KCNIP3	protein_coding	305.051	-1.62519	-1.56792	0.375142	-4.3322	1.47628e-05	0.000122695
ENSG00000187566.6	NHLRC1	protein_coding	141.727	-1.61321	-1.56772	0.338197	-4.77001	1.84213e-06	1.93983e-05
ENSG00000169740.14	ZNF32	protein_coding	268.488	-1.58336	-1.56674	0.205133	-7.71867	1.17545e-14	6.61093e-13
ENSG00000163584.18	RPL22L1	protein_coding	2720.96	-1.59086	-1.56578	0.240396	-6.61767	3.64916e-11	1.08928e-09
ENSG00000267221.3	C17orf113	protein_coding	35.5766	-1.75597	-1.56538	0.652683	-2.69039	0.00713679	0.0250331
ENSG00000162512.16	SDC3	protein_coding	5225.43	-1.57691	-1.56392	0.17137	-9.20177	3.52095e-20	4.38292e-18
ENSG00000111331.13	OAS3	protein_coding	698.973	-1.57954	-1.56282	0.161895	-9.75658	1.72882e-22	2.90047e-20
ENSG00000170915.9	PAQR8	protein_coding	220.124	-1.61444	-1.56277	0.350254	-4.60935	4.03933e-06	3.89701e-05
ENSG00000278384.1	AL354822.1	protein_coding	60.2017	-1.81547	-1.56195	0.598997	-3.03085	0.00243864	0.0100936
ENSG00000140416.23	TPM1	protein_coding	7493.63	-1.61934	-1.56141	0.355564	-4.55428	5.25642e-06	4.91783e-05
ENSG00000204967.12	PCDHA4	protein_coding	111.377	-1.62651	-1.56112	0.464448	-3.50203	0.000461727	0.00245523
ENSG00000165029.16	ABCA1	protein_coding	205.303	-1.62828	-1.55799	0.418455	-3.89117	9.97625e-05	0.000653324
ENSG00000169372.13	CRADD	protein_coding	162.063	-1.60115	-1.55683	0.312342	-5.12627	2.95536e-07	3.75769e-06
ENSG00000255561.7	FDXACB1	protein_coding	120.634	-1.70177	-1.55609	0.548578	-3.10215	0.00192118	0.00828256
ENSG00000109674.4	NEIL3	protein_coding	667.022	-1.57295	-1.55577	0.181077	-8.68662	3.73376e-18	3.3907e-16
ENSG00000169946.14	ZFPM2	protein_coding	509.942	-1.66565	-1.55521	0.351766	-4.73511	2.18936e-06	2.26688e-05
ENSG00000250899.3	AC125807.2	lncRNA	338.431	-1.58448	-1.55278	0.254106	-6.23551	4.50309e-10	1.08452e-08
ENSG00000214106.9	PAXIP1-AS2	lncRNA	134.53	-1.59241	-1.55249	0.286945	-5.54954	2.86423e-08	4.61001e-07
ENSG00000080823.23	MOK	protein_coding	4797.94	-1.58238	-1.55248	0.266855	-5.92972	3.03457e-09	6.08051e-08
ENSG00000232445.2	EMSLR	lncRNA	135.753	-1.64926	-1.55124	0.535697	-3.07872	0.00207895	0.00884268
ENSG00000119917.14	IFIT3	protein_coding	539.145	-1.69712	-1.55028	0.49858	-3.4039	0.000664299	0.00334209
ENSG00000090376.11	IRAK3	protein_coding	98.0615	-1.64214	-1.54915	0.512076	-3.20683	0.00134207	0.00609939
ENSG00000236914.4	LINC01852	lncRNA	34.0838	-1.80527	-1.54748	0.705778	-2.55784	0.0105324	0.0344814
ENSG00000197457.10	STMN3	protein_coding	4513.86	-1.55618	-1.54708	0.144654	-10.758	5.43473e-27	1.80848e-24
ENSG00000107833.10	NPM3	protein_coding	857.576	-1.56081	-1.54672	0.179852	-8.6783	4.01714e-18	3.63138e-16
ENSG00000138735.16	PDE5A	protein_coding	64.1275	-1.68073	-1.54576	0.508066	-3.3081	0.000939325	0.00450371
ENSG00000242715.8	CCDC169	protein_coding	58.0677	-1.59062	-1.54506	0.412767	-3.85357	0.00011641	0.000745573
ENSG00000123685.9	BATF3	protein_coding	104.685	-1.65805	-1.54468	0.469236	-3.53351	0.000410078	0.00221758
ENSG00000092470.12	WDR76	protein_coding	1080.9	-1.56696	-1.54336	0.232699	-6.73387	1.65213e-11	5.30963e-10
ENSG00000198840.2	MT-ND3	protein_coding	22633.4	-1.55877	-1.54132	0.201473	-7.73689	1.0188e-14	5.82926e-13
ENSG00000165379.13	LRFN5	protein_coding	140.734	-1.61817	-1.53952	0.445594	-3.63149	0.000281791	0.00160075
ENSG00000251079.6	BMS1P2	transcribed_unprocessed_pseudogene	79.0915	-1.57719	-1.5383	0.321304	-4.90872	9.16745e-07	1.03945e-05
ENSG00000234171.3	RNASEH1-AS1	lncRNA	309.388	-1.58211	-1.5365	0.318461	-4.96799	6.76504e-07	7.90599e-06
ENSG00000204969.7	PCDHA2	protein_coding	74.273	-1.5839	-1.53281	0.432201	-3.66472	0.000247612	0.0014304
ENSG00000173638.19	SLC19A1	protein_coding	2543.41	-1.58582	-1.53274	0.351932	-4.50604	6.60471e-06	6.0534e-05
ENSG00000234156.3	AL359636.2	lncRNA	19.9312	-1.6435	-1.53267	0.664145	-2.47461	0.0133383	0.0419007
ENSG00000107984.10	DKK1	protein_coding	4633.39	-1.99738	-1.53251	0.706914	-2.8255	0.00472076	0.0177405
ENSG00000140263.15	SORD	protein_coding	2202.14	-1.54552	-1.53196	0.175696	-8.79654	1.41098e-18	1.37602e-16
ENSG00000104325.7	DECR1	protein_coding	998.892	-1.54546	-1.53151	0.177653	-8.69932	3.33883e-18	3.07437e-16
ENSG00000251600.8	AC107223.1	lncRNA	34.9564	-1.63344	-1.53062	0.607109	-2.69052	0.00713397	0.0250321
ENSG00000278916.1	CEP83-DT	lncRNA	30.5344	-1.68656	-1.52377	0.626539	-2.69186	0.00710541	0.0249496
ENSG00000104369.5	JPH1	protein_coding	208.533	-1.5742	-1.52168	0.379598	-4.14701	3.36852e-05	0.000253176
ENSG00000272674.3	PCDHB16	protein_coding	174.409	-1.58371	-1.52046	0.389725	-4.06365	4.83107e-05	0.000345273
ENSG00000161048.11	NAPEPLD	protein_coding	218.212	-1.54843	-1.51705	0.275045	-5.62974	1.80481e-08	3.02539e-07
ENSG00000185875.13	THNSL1	protein_coding	291.604	-1.5345	-1.51679	0.20436	-7.5088	5.967e-14	2.94585e-12
ENSG00000122642.11	FKBP9	protein_coding	2585.19	-1.53133	-1.51648	0.184458	-8.30177	1.02573e-16	7.64309e-15
ENSG00000204392.11	LSM2	protein_coding	1238.68	-1.53664	-1.51573	0.219396	-7.00396	2.48835e-12	9.2772e-11
ENSG00000099204.20	ABLIM1	protein_coding	1945.28	-1.51883	-1.51404	0.104564	-14.5254	8.36893e-48	5.52266e-44
ENSG00000140009.18	ESR2	protein_coding	41.8744	-1.60243	-1.51393	0.545574	-2.93715	0.00331241	0.0131705
ENSG00000163808.17	KIF15	protein_coding	984.191	-1.55088	-1.51294	0.297478	-5.21341	1.85402e-07	2.47498e-06
ENSG00000166432.15	ZMAT1	protein_coding	275.27	-1.53581	-1.51241	0.243314	-6.31206	2.75344e-10	6.87766e-09
ENSG00000198743.7	SLC5A3	protein_coding	3792.23	-1.52898	-1.51137	0.203754	-7.50406	6.18707e-14	3.0469e-12
ENSG00000226124.7	FTCDNL1	protein_coding	42.1369	-1.61041	-1.51111	0.47079	-3.42065	0.000624709	0.00317241
ENSG00000145365.11	TIFA	protein_coding	262.532	-1.53403	-1.5108	0.234471	-6.54249	6.05035e-11	1.72592e-09
ENSG00000157214.14	STEAP2	protein_coding	256.891	-1.54449	-1.50853	0.301445	-5.12362	2.99721e-07	3.80602e-06
ENSG00000128915.12	ICE2	protein_coding	1597.15	-1.51783	-1.50779	0.151754	-10.0019	1.49484e-23	3.05086e-21
ENSG00000065534.19	MYLK	protein_coding	300.79	-1.60837	-1.50741	0.359228	-4.47729	7.55959e-06	6.80569e-05
ENSG00000186564.6	FOXD2	protein_coding	18.7142	-1.78516	-1.50722	0.741838	-2.4064	0.0161108	0.0490307
ENSG00000086300.16	SNX10	protein_coding	102.619	-1.57547	-1.50551	0.396503	-3.9734	7.0853e-05	0.000484015
ENSG00000250012.2	AC079848.1	lncRNA	23.6239	-1.63873	-1.50439	0.570836	-2.87075	0.00409503	0.0157167
ENSG00000177990.12	DPY19L2	protein_coding	355.402	-1.5262	-1.50381	0.230338	-6.62588	3.45175e-11	1.03694e-09
ENSG00000108666.10	C17orf75	protein_coding	748.037	-1.51973	-1.50156	0.200223	-7.59022	3.19369e-14	1.65079e-12
ENSG00000123338.13	NCKAP1L	protein_coding	854.412	4.47669	1.50117	1.53567	2.91515	0.00355521	0.0139759
ENSG00000141682.12	PMAIP1	protein_coding	1120.44	1.52831	1.5026	0.250331	6.10514	1.02709e-09	2.29496e-08
ENSG00000111674.9	ENO2	protein_coding	2970.28	1.5173	1.50334	0.183011	8.29077	1.12518e-16	8.25009e-15
ENSG00000279227.1	AC009303.4	TEC	55.702	1.61123	1.50507	0.519868	3.0993	0.00193978	0.0083454
ENSG00000168394.11	TAP1	protein_coding	1106.31	1.54906	1.50526	0.31984	4.84323	1.27747e-06	1.40189e-05
ENSG00000125804.14	FAM182A	lncRNA	60.0629	1.62006	1.50555	0.609436	2.65829	0.00785376	0.0270826
ENSG00000034152.19	MAP2K3	protein_coding	3245.26	1.52324	1.50643	0.199822	7.62297	2.47912e-14	1.30529e-12
ENSG00000198929.13	NOS1AP	protein_coding	84.0209	1.80046	1.50649	0.623206	2.88903	0.00386428	0.014965
ENSG00000272459.1	AC139795.3	lncRNA	13.968	1.63597	1.50695	0.667091	2.45239	0.0141911	0.0440484
ENSG00000146555.19	SDK1	protein_coding	256.745	1.8801	1.50733	0.631	2.97956	0.00288665	0.0117176
ENSG00000118985.16	ELL2	protein_coding	1764.26	1.57006	1.51046	0.371362	4.22783	2.35953e-05	0.000186846
ENSG00000105655.19	ISYNA1	protein_coding	447.044	1.53276	1.51359	0.218103	7.02766	2.10033e-12	7.93515e-11
ENSG00000105639.20	JAK3	protein_coding	105.67	1.61461	1.51374	0.499343	3.23347	0.00122297	0.00565021
ENSG00000266086.3	AC015813.2	protein_coding	553.815	1.55951	1.51376	0.333427	4.67723	2.90779e-06	2.91324e-05
ENSG00000185482.8	STAC3	protein_coding	18.8417	1.63438	1.5146	0.583961	2.79879	0.00512944	0.0190164
ENSG00000164010.15	ERMAP	protein_coding	479.95	1.54674	1.51479	0.278391	5.55601	2.7601e-08	4.4569e-07
ENSG00000285641.1	AL358472.6	protein_coding	81.9706	1.65788	1.51514	0.596378	2.77992	0.00543724	0.0199668
ENSG00000112561.18	TFEB	protein_coding	126.587	1.64339	1.5178	0.551536	2.97966	0.00288567	0.0117161
ENSG00000033327.13	GAB2	protein_coding	391.406	1.54865	1.52049	0.25625	6.04353	1.50778e-09	3.24452e-08
ENSG00000198805.12	PNP	protein_coding	4269.5	1.54525	1.52096	0.239203	6.46	1.04702e-10	2.86297e-09
ENSG00000173991.6	TCAP	protein_coding	19.9537	1.67024	1.52466	0.646324	2.58421	0.00976015	0.0324198
ENSG00000133069.17	TMCC2	protein_coding	134.278	1.57581	1.52496	0.343423	4.58854	4.46348e-06	4.25438e-05
ENSG00000173846.13	PLK3	protein_coding	576.246	1.55412	1.52511	0.265858	5.84569	5.04467e-09	9.58439e-08
ENSG00000134532.19	SOX5	protein_coding	29.1347	4.05468	1.52669	1.65962	2.44314	0.01456	0.044982
ENSG00000261971.8	MMP25-AS1	lncRNA	548.991	1.56828	1.52767	0.316118	4.96104	7.01156e-07	8.16517e-06
ENSG00000133466.14	C1QTNF6	protein_coding	721.556	1.6018	1.52845	0.406841	3.93715	8.24537e-05	0.000553522
ENSG00000175344.19	CHRNA7	protein_coding	65.6986	1.64024	1.5285	0.516483	3.17579	0.00149429	0.00668348
ENSG00000100393.14	EP300	protein_coding	3218.13	1.54711	1.53064	0.196491	7.87369	3.44324e-15	2.10388e-13
ENSG00000170525.21	PFKFB3	protein_coding	2219.58	1.56902	1.53368	0.289724	5.41555	6.1099e-08	9.06729e-07
ENSG00000096717.12	SIRT1	protein_coding	1371.99	1.56903	1.53458	0.285694	5.49198	3.97444e-08	6.16148e-07
ENSG00000015285.11	WAS	protein_coding	34.0894	1.82957	1.53462	0.690238	2.65064	0.00803401	0.0276362
ENSG00000110046.13	ATG2A	protein_coding	3165.2	1.55091	1.536	0.187646	8.26505	1.39636e-16	1.00889e-14
ENSG00000197063.11	MAFG	protein_coding	3411.88	1.55333	1.53603	0.201432	7.71144	1.2441e-14	6.91836e-13
ENSG00000182134.16	TDRKH	protein_coding	523.701	1.54534	1.53633	0.143457	10.7721	4.66155e-27	1.59111e-24
ENSG00000076826.10	CAMSAP3	protein_coding	68.5465	1.59772	1.53829	0.398374	4.0106	6.05646e-05	0.000421589
ENSG00000257524.6	AL157935.2	protein_coding	147.559	1.74989	1.53975	0.718063	2.43695	0.0148115	0.0456735
ENSG00000177614.11	PGBD5	protein_coding	42.1732	2.00523	1.54405	0.83484	2.40194	0.0163085	0.0494802
ENSG00000270820.6	AC016727.1	lncRNA	35.6141	1.65366	1.54426	0.538532	3.07068	0.00213572	0.00903242
ENSG00000256525.8	POLG2	protein_coding	586.876	1.60343	1.54778	0.362199	4.42692	9.55866e-06	8.38427e-05
ENSG00000169059.12	VCX3A	protein_coding	34.581	4.10858	1.54996	1.67645	2.45077	0.0142552	0.0441918
ENSG00000163545.11	NUAK2	protein_coding	658.356	1.63037	1.55687	0.401147	4.06428	4.81816e-05	0.000344599
ENSG00000188613.7	NANOS1	protein_coding	209.949	1.66075	1.55794	0.478999	3.46713	0.000526054	0.00273988
ENSG00000224389.9	C4B	protein_coding	86.3281	1.75882	1.56118	0.650708	2.70294	0.00687297	0.0242452
ENSG00000280138.1	AC027290.2	TEC	67.6613	1.63736	1.56143	0.434956	3.76444	0.000166925	0.0010212
ENSG00000151917.18	BEND6	protein_coding	122.647	1.66192	1.56255	0.464326	3.5792	0.000344648	0.00191067
ENSG00000235238.1	SUMO2P1	processed_pseudogene	38.5362	1.7851	1.56448	0.652764	2.73468	0.00624404	0.0223897
ENSG00000168071.22	CCDC88B	protein_coding	66.687	1.76469	1.56624	0.699919	2.52127	0.0116932	0.0375675
ENSG00000132196.15	HSD17B7	protein_coding	559.969	1.58861	1.56698	0.217519	7.30332	2.80753e-13	1.22966e-11
ENSG00000109089.7	CDR2L	protein_coding	643.972	1.58951	1.56745	0.211074	7.53061	5.05042e-14	2.53764e-12
ENSG00000164877.19	MICALL2	protein_coding	683.843	1.63581	1.56749	0.396896	4.1215	3.76417e-05	0.000278809
ENSG00000237499.7	WAKMAR2	lncRNA	57.1479	2.0299	1.56848	0.832845	2.43731	0.0147972	0.0456364
ENSG00000177483.11	RBM44	protein_coding	39.3449	1.65059	1.56975	0.446963	3.6929	0.000221713	0.00130245
ENSG00000047346.12	FAM214A	protein_coding	612.885	1.61494	1.57024	0.322167	5.01275	5.36563e-07	6.43388e-06
ENSG00000167646.14	DNAAF3	protein_coding	71.0232	1.68082	1.57107	0.462552	3.6338	0.000279273	0.00158872
ENSG00000196998.19	WDR45	protein_coding	1578.72	1.60059	1.57118	0.259351	6.17152	6.76363e-10	1.57344e-08
ENSG00000162520.15	SYNC	protein_coding	139.259	1.85837	1.57181	0.633851	2.93187	0.00336927	0.0133536
ENSG00000113594.10	LIFR	protein_coding	1526.09	1.60578	1.57366	0.243656	6.59035	4.38778e-11	1.28498e-09
ENSG00000141458.13	NPC1	protein_coding	4950.1	1.58681	1.57806	0.14146	11.2174	3.35024e-29	1.47388e-26
ENSG00000130340.16	SNX9	protein_coding	2140.7	1.5844	1.57837	0.116516	13.5981	4.10871e-42	1.35567e-38
ENSG00000260231.2	KDM7A-DT	lncRNA	64.3256	1.67535	1.57874	0.486358	3.44469	0.000571716	0.00294057
ENSG00000130766.5	SESN2	protein_coding	474.712	1.67416	1.57988	0.473628	3.53475	0.000408163	0.00221078
ENSG00000186594.14	MIR22HG	lncRNA	1905.73	1.62935	1.57991	0.337519	4.82744	1.38298e-06	1.50269e-05
ENSG00000263874.2	LINC00672	protein_coding	29.6629	1.7155	1.58034	0.584589	2.93454	0.00334039	0.0132631
ENSG00000126603.9	GLIS2	protein_coding	996.506	1.59601	1.5822	0.177306	9.00146	2.22745e-19	2.46351e-17
ENSG00000232586.1	KIAA1614-AS1	lncRNA	19.7893	1.81877	1.58677	0.704791	2.58057	0.00986364	0.0326758
ENSG00000105650.22	PDE4C	protein_coding	39.8822	1.71864	1.58704	0.624567	2.75174	0.00592798	0.0214349
ENSG00000171729.14	TMEM51	protein_coding	264.558	1.72538	1.58797	0.467565	3.69015	0.000224124	0.00131544
ENSG00000142156.15	COL6A1	protein_coding	1997.31	1.6466	1.59224	0.342953	4.80126	1.57672e-06	1.68894e-05
ENSG00000165424.7	ZCCHC24	protein_coding	387.602	1.68764	1.59415	0.46208	3.65227	0.000259937	0.00149245
ENSG00000169116.11	PARM1	protein_coding	42.8037	1.68411	1.5942	0.467512	3.60227	0.000315449	0.0017671
ENSG00000288622.1	AC010442.3	protein_coding	195.248	1.7466	1.59544	0.588278	2.96901	0.00298763	0.0120605
ENSG00000105696.9	TMEM59L	protein_coding	49.9099	1.75052	1.59629	0.646045	2.7096	0.00673651	0.0238275
ENSG00000135924.16	DNAJB2	protein_coding	1437.39	1.66525	1.59954	0.383304	4.34445	1.39626e-05	0.000117197
ENSG00000172738.12	TMEM217	protein_coding	152.078	1.66497	1.60405	0.387959	4.29163	1.7737e-05	0.000144086
ENSG00000258643.5	BCL2L2-PABPN1	protein_coding	252.075	1.66724	1.60438	0.379008	4.39897	1.08767e-05	9.39472e-05
ENSG00000109929.10	SC5D	protein_coding	3685.72	1.6254	1.60473	0.215585	7.53949	4.71814e-14	2.37672e-12
ENSG00000135821.19	GLUL	protein_coding	2685.7	1.61787	1.6049	0.171404	9.43898	3.76421e-21	5.2112e-19
ENSG00000140511.12	HAPLN3	protein_coding	109.7	1.67799	1.6058	0.410069	4.09199	4.27695e-05	0.000310833
ENSG00000148180.20	GSN	protein_coding	1771.91	1.76953	1.60599	0.574725	3.07891	0.00207761	0.00883956
ENSG00000288538.1	AP002985.1	lncRNA	39.0305	1.70563	1.60626	0.461441	3.69631	0.000218759	0.0012879
ENSG00000051108.15	HERPUD1	protein_coding	3365.17	1.6323	1.61114	0.218479	7.47119	7.94743e-14	3.84683e-12
ENSG00000124249.7	KCNK15	protein_coding	74.2346	1.95707	1.61135	0.731705	2.67467	0.00748023	0.0259992
ENSG00000279968.3	CCDC28A-AS1	lncRNA	29.7583	1.81396	1.61516	0.60709	2.98797	0.00280841	0.01144
ENSG00000057657.17	PRDM1	protein_coding	17.6703	4.21618	1.61889	1.74606	2.41469	0.0157488	0.0480695
ENSG00000090661.12	CERS4	protein_coding	63.4644	1.7774	1.62319	0.529552	3.35642	0.000789595	0.00387593
ENSG00000007944.15	MYLIP	protein_coding	243.002	1.70879	1.62426	0.446446	3.82754	0.000129429	0.00081889
ENSG00000167470.12	MIDN	protein_coding	2658.1	1.64983	1.62582	0.23135	7.13131	9.942e-13	4.00044e-11
ENSG00000073350.14	LLGL2	protein_coding	240.684	1.66026	1.62613	0.276892	5.99605	2.02173e-09	4.21308e-08
ENSG00000166289.6	PLEKHF1	protein_coding	92.0247	1.70145	1.62738	0.401168	4.24125	2.22278e-05	0.000177009
ENSG00000196639.6	HRH1	protein_coding	1112.34	1.65138	1.62899	0.223446	7.39051	1.46268e-13	6.79734e-12
ENSG00000251192.7	ZNF674	protein_coding	166.247	1.66082	1.62927	0.25626	6.48099	9.11213e-11	2.52651e-09
ENSG00000152503.10	TRIM36	protein_coding	103.73	1.75074	1.62929	0.503359	3.47812	0.000504936	0.002648
ENSG00000262001.1	DLGAP1-AS2	lncRNA	174.156	1.71295	1.62963	0.428157	4.00074	6.31441e-05	0.000437851
ENSG00000102385.12	DRP2	protein_coding	80.7478	1.70172	1.63046	0.398803	4.26708	1.98051e-05	0.000158995
ENSG00000149968.12	MMP3	protein_coding	1872.19	2.32461	1.63132	0.747899	3.10819	0.00188234	0.00813818
ENSG00000280033.1	AC116407.4	TEC	12.2017	1.83466	1.63238	0.760434	2.41265	0.0158371	0.0482868
ENSG00000187266.14	EPOR	protein_coding	148.24	1.79095	1.63406	0.593644	3.01687	0.00255399	0.0105161
ENSG00000023839.12	ABCC2	protein_coding	70.9455	1.7748	1.63473	0.53239	3.33365	0.000857142	0.00416082
ENSG00000124713.6	GNMT	protein_coding	21.8657	1.78045	1.63512	0.59627	2.98597	0.00282677	0.0115076
ENSG00000140470.14	ADAMTS17	protein_coding	79.236	1.68425	1.63724	0.324708	5.18696	2.1376e-07	2.80438e-06
ENSG00000105737.9	GRIK5	protein_coding	18.181	1.86418	1.63741	0.737526	2.52762	0.0114839	0.0370091
ENSG00000235448.3	LURAP1L-AS1	lncRNA	51.4314	1.70985	1.63788	0.399279	4.28234	1.84935e-05	0.000149313
ENSG00000111252.11	SH2B3	protein_coding	2149.32	1.64572	1.63829	0.129538	12.7045	5.58289e-37	6.90778e-34
ENSG00000010278.14	CD9	protein_coding	5602.73	1.66056	1.63842	0.218982	7.58309	3.37423e-14	1.73506e-12
ENSG00000117000.9	RLF	protein_coding	1153.4	1.66459	1.6396	0.235075	7.08109	1.43023e-12	5.55181e-11
ENSG00000124635.9	H2BC11	protein_coding	81.5769	1.75001	1.63964	0.491484	3.56067	0.000369915	0.00202747
ENSG00000012171.20	SEMA3B	protein_coding	502.14	1.75386	1.64212	0.460513	3.80848	0.000139824	0.000875591
ENSG00000100036.13	SLC35E4	protein_coding	714.215	1.66549	1.64275	0.225996	7.36954	1.71212e-13	7.80988e-12
ENSG00000137474.22	MYO7A	protein_coding	106.738	1.73248	1.64379	0.475541	3.64317	0.000269303	0.00153775
ENSG00000258725.2	PRC1-AS1	lncRNA	25.0763	1.73589	1.64597	0.508477	3.41391	0.000640386	0.00323494
ENSG00000236871.7	LINC00106	lncRNA	26.5954	1.99931	1.64612	0.811476	2.4638	0.0137474	0.0429336
ENSG00000273729.1	AC007686.3	lncRNA	42.702	1.75736	1.64737	0.506447	3.46998	0.000520494	0.00271664
ENSG00000167103.12	PIP5KL1	protein_coding	86.3526	1.72596	1.64739	0.429423	4.01927	5.83795e-05	0.000407668
ENSG00000124721.18	DNAH8	protein_coding	43.442	4.25927	1.64884	1.62896	2.61472	0.00893017	0.0301555
ENSG00000250091.3	DNAH10OS	lncRNA	31.7111	1.80712	1.64943	0.656309	2.75347	0.00589678	0.0213445
ENSG00000121966.7	CXCR4	protein_coding	178.568	1.85619	1.64991	0.673217	2.75719	0.00582999	0.0211463
ENSG00000274460.1	AC092119.2	lncRNA	61.3321	1.72803	1.65418	0.417353	4.14044	3.46638e-05	0.000259448
ENSG00000103647.13	CORO2B	protein_coding	143.564	1.76756	1.65589	0.502966	3.51428	0.000440951	0.00235805
ENSG00000186174.12	BCL9L	protein_coding	13871	1.67273	1.66057	0.162069	10.3211	5.65731e-25	1.51348e-22
ENSG00000133083.15	DCLK1	protein_coding	139.304	1.82127	1.66181	0.587161	3.10182	0.00192336	0.00828477
ENSG00000099875.14	MKNK2	protein_coding	3567.71	1.695	1.66224	0.267563	6.33494	2.3744e-10	6.05748e-09
ENSG00000065361.16	ERBB3	protein_coding	382.679	1.70793	1.66531	0.303889	5.62022	1.90709e-08	3.17534e-07
ENSG00000267858.6	MZF1-AS1	lncRNA	51.9544	1.78346	1.66533	0.515521	3.45953	0.000541126	0.00280731
ENSG00000278558.5	TMEM191B	protein_coding	30.832	2.1362	1.66657	0.849564	2.51446	0.0119214	0.0381642
ENSG00000099840.14	IZUMO4	protein_coding	49.2176	1.82388	1.66816	0.597968	3.05013	0.0022874	0.00955554
ENSG00000182022.18	CHST15	protein_coding	62.8795	1.9806	1.6684	0.70324	2.81639	0.00485664	0.0181581
ENSG00000163806.16	SPDYA	protein_coding	30.6733	1.86227	1.66855	0.716069	2.60068	0.0093039	0.0311713
ENSG00000164938.14	TP53INP1	protein_coding	750.293	1.85291	1.67008	0.653633	2.83479	0.00458552	0.0173045
ENSG00000213901.11	SLC23A3	protein_coding	76.1179	1.72262	1.67026	0.366167	4.70447	2.54523e-06	2.58532e-05
ENSG00000182795.13	C1orf116	protein_coding	104.075	1.9898	1.67028	0.752416	2.64455	0.00817996	0.0280705
ENSG00000176658.17	MYO1D	protein_coding	136.444	1.76334	1.67028	0.406842	4.33422	1.46278e-05	0.000121777
ENSG00000178093.14	TSSK6	protein_coding	34.4151	1.8628	1.67097	0.648898	2.87071	0.00409557	0.0157167
ENSG00000274180.1	NATD1	protein_coding	390.462	1.74183	1.67225	0.391398	4.45027	8.5763e-06	7.60686e-05
ENSG00000196972.9	SMIM10L2B	protein_coding	14.9446	1.87686	1.6736	0.701267	2.67638	0.00744219	0.0259068
ENSG00000114270.17	COL7A1	protein_coding	392.998	1.90769	1.67545	0.761301	2.50582	0.0122167	0.0389207
ENSG00000243649.9	CFB	protein_coding	133.765	1.94586	1.67796	0.70861	2.74602	0.00603228	0.0217485
ENSG00000120875.9	DUSP4	protein_coding	2428.46	2.02371	1.67843	0.707271	2.86129	0.00421921	0.0161251
ENSG00000280010.1	AP001350.2	TEC	22.9738	1.82281	1.67871	0.579056	3.1479	0.00164446	0.00724904
ENSG00000154217.15	PITPNC1	protein_coding	146.209	1.73695	1.68272	0.340918	5.09491	3.48907e-07	4.35518e-06
ENSG00000117245.12	KIF17	protein_coding	71.3366	1.75437	1.69107	0.398053	4.40737	1.04634e-05	9.0773e-05
ENSG00000130522.6	JUND	protein_coding	3631.32	1.73411	1.69206	0.300471	5.7713	7.86603e-09	1.4326e-07
ENSG00000119698.12	PPP4R4	protein_coding	95.3709	2.86713	1.69567	1.12704	2.54394	0.010961	0.0356219
ENSG00000171621.14	SPSB1	protein_coding	581.651	1.73664	1.6991	0.277998	6.24694	4.18573e-10	1.0155e-08
ENSG00000277363.5	SRCIN1	protein_coding	197.882	1.7566	1.70364	0.350727	5.00846	5.48674e-07	6.5632e-06
ENSG00000107485.18	GATA3	protein_coding	61.8368	1.83183	1.70424	0.53181	3.44453	0.000572049	0.00294152
ENSG00000006652.15	IFRD1	protein_coding	1837.34	1.7204	1.70515	0.180368	9.53823	1.4529e-21	2.14649e-19
ENSG00000272079.2	AC004233.2	lncRNA	80.6194	1.81477	1.70638	0.486537	3.72997	0.000191501	0.00114536
ENSG00000112599.9	GUCA1B	protein_coding	27.3256	1.83754	1.70664	0.552956	3.32312	0.000890179	0.00429721
ENSG00000254783.1	AP003084.1	processed_pseudogene	13.9761	1.95459	1.708	0.784758	2.49069	0.0127495	0.0403477
ENSG00000145147.20	SLIT2	protein_coding	2495.62	1.73249	1.71041	0.194903	8.88897	6.16796e-19	6.34361e-17
ENSG00000273192.1	AL671710.1	lncRNA	24.9604	1.8056	1.71144	0.500126	3.61028	0.000305861	0.00172217
ENSG00000177374.13	HIC1	protein_coding	132.557	1.82037	1.71159	0.526138	3.45987	0.000540436	0.0028052
ENSG00000241322.11	CDRT1	protein_coding	21.507	2.07143	1.71356	0.853686	2.42645	0.0152473	0.0467525
ENSG00000187193.9	MT1X	protein_coding	1116.86	1.8628	1.71835	0.591133	3.15124	0.00162578	0.00718226
ENSG00000178809.11	TRIM73	protein_coding	56.1294	1.9405	1.72058	0.724327	2.67904	0.00738329	0.0257518
ENSG00000104892.17	KLC3	protein_coding	35.8899	1.83442	1.72224	0.517801	3.5427	0.00039605	0.00215283
ENSG00000135424.18	ITGA7	protein_coding	117.364	1.7782	1.72421	0.350309	5.07608	3.85311e-07	4.77646e-06
ENSG00000273576.1	AC009283.1	lncRNA	22.8457	2.28088	1.72578	0.944711	2.41437	0.0157626	0.0481042
ENSG00000102409.10	BEX4	protein_coding	231.978	1.76729	1.7274	0.31694	5.57611	2.45961e-08	4.00435e-07
ENSG00000114796.16	KLHL24	protein_coding	1448.64	1.80199	1.7276	0.399091	4.51524	6.32443e-06	5.81266e-05
ENSG00000128645.15	HOXD1	protein_coding	32.1785	1.86654	1.72987	0.632124	2.95281	0.00314896	0.0126118
ENSG00000170919.16	TPT1-AS1	lncRNA	398.483	1.78472	1.73036	0.339986	5.24938	1.52609e-07	2.0794e-06
ENSG00000267519.6	AC020916.1	lncRNA	1035.28	1.78363	1.73288	0.325362	5.48199	4.2056e-08	6.46416e-07
ENSG00000113070.8	HBEGF	protein_coding	5070.49	1.74631	1.73329	0.164495	10.6162	2.50616e-26	7.51734e-24
ENSG00000160999.10	SH2B2	protein_coding	64.3351	1.83676	1.73456	0.465111	3.94909	7.84499e-05	0.000528976
ENSG00000260563.3	AC132872.1	lncRNA	106.315	1.79166	1.73505	0.350855	5.10656	3.28072e-07	4.13158e-06
ENSG00000105245.9	NUMBL	protein_coding	557.424	1.77861	1.73526	0.288396	6.16726	6.94839e-10	1.61263e-08
ENSG00000148082.10	SHC3	protein_coding	293.074	1.84957	1.73673	0.398722	4.63876	3.50506e-06	3.44301e-05
ENSG00000184381.20	PLA2G6	protein_coding	284.895	1.7858	1.73913	0.31423	5.68309	1.32283e-08	2.28516e-07
ENSG00000167797.8	CDK2AP2	protein_coding	1964.32	1.76511	1.74188	0.219452	8.04328	8.74667e-16	5.62201e-14
ENSG00000211459.2	MT-RNR1	Mt_rRNA	27442.6	1.7698	1.74251	0.237792	7.44266	9.86806e-14	4.66248e-12
ENSG00000134107.5	BHLHE40	protein_coding	2902.19	1.80663	1.7426	0.367476	4.91631	8.81893e-07	1.00341e-05
ENSG00000005961.19	ITGA2B	protein_coding	22.6566	1.9567	1.74268	0.686483	2.85033	0.00436743	0.0166113
ENSG00000280287.1	AC131212.3	TEC	107.297	1.8358	1.74892	0.439731	4.17482	2.98218e-05	0.000228565
ENSG00000122877.16	EGR2	protein_coding	34.6724	1.9511	1.75076	0.732788	2.66257	0.00775454	0.0268058
ENSG00000167508.12	MVD	protein_coding	1872.31	1.76757	1.75097	0.184616	9.57435	1.02501e-21	1.56093e-19
ENSG00000258727.1	AL135999.1	lncRNA	213.643	1.78376	1.75101	0.268665	6.63936	3.15042e-11	9.52195e-10
ENSG00000279696.1	AP001273.1	TEC	63.2004	1.84804	1.752	0.462071	3.99948	6.34822e-05	0.000439887
ENSG00000197847.12	SLC22A20P	transcribed_unitary_pseudogene	13.578	2.00341	1.75323	0.762779	2.62647	0.00862765	0.0293524
ENSG00000254996.5	ANKHD1-EIF4EBP3	protein_coding	1636.54	1.88708	1.75504	0.522645	3.61062	0.000305462	0.00172041
ENSG00000215386.13	MIR99AHG	lncRNA	16.574	4.43224	1.75657	1.68918	2.6239	0.00869303	0.0295241
ENSG00000204248.11	COL11A2	protein_coding	189.822	1.78829	1.7589	0.258233	6.9251	4.3568e-12	1.54573e-10
ENSG00000092929.12	UNC13D	protein_coding	256.681	1.90975	1.75904	0.426748	4.47513	7.63658e-06	6.87188e-05
ENSG00000162733.19	DDR2	protein_coding	95.4473	1.83984	1.76107	0.421031	4.36985	1.24332e-05	0.000105912
ENSG00000170848.16	PSG6	protein_coding	165.215	3.62309	1.76471	1.4787	2.45018	0.0142787	0.044244
ENSG00000162913.10	OBSCN-AS1	lncRNA	20.7099	2.0134	1.77041	0.733014	2.74675	0.00601892	0.0217122
ENSG00000256116.1	AP001453.2	lncRNA	13.529	2.07468	1.77196	0.85195	2.43522	0.0148828	0.0458504
ENSG00000113161.16	HMGCR	protein_coding	8607.09	1.8068	1.77245	0.264034	6.84304	7.75284e-12	2.66463e-10
ENSG00000057704.13	TMCC3	protein_coding	395.956	1.83886	1.77252	0.374248	4.91349	8.94683e-07	1.0156e-05
ENSG00000244055.2	AC007566.1	lncRNA	64.6327	1.8634	1.77446	0.45941	4.05606	4.99073e-05	0.000355092
ENSG00000160285.15	LSS	protein_coding	4281.31	1.78797	1.77539	0.158361	11.2905	1.46182e-29	7.05846e-27
ENSG00000185215.11	TNFAIP2	protein_coding	191.327	1.88717	1.77963	0.47917	3.93841	8.20241e-05	0.000551012
ENSG00000115844.11	DLX2	protein_coding	239.203	1.92668	1.77995	0.558422	3.45023	0.000560117	0.00288692
ENSG00000249673.7	NOP14-AS1	lncRNA	365.549	1.82709	1.78074	0.308441	5.92362	3.14926e-09	6.28975e-08
ENSG00000104081.14	BMF	protein_coding	295.74	2.02506	1.78176	0.591444	3.42392	0.000617253	0.00314132
ENSG00000160161.9	CILP2	protein_coding	32.913	2.03523	1.78668	0.808356	2.51774	0.0118111	0.0378723
ENSG00000210082.2	MT-RNR2	Mt_rRNA	183323	1.81859	1.78765	0.249849	7.27876	3.36896e-13	1.45306e-11
ENSG00000189223.15	PAX8-AS1	lncRNA	215.352	2.26803	1.78781	0.904992	2.50614	0.0122059	0.0388988
ENSG00000167216.17	KATNAL2	protein_coding	20.5479	1.93715	1.78801	0.584196	3.31592	0.000913405	0.00439433
ENSG00000258441.1	LINC00641	lncRNA	555.207	1.8585	1.78862	0.37822	4.9138	8.93286e-07	1.0146e-05
ENSG00000267280.5	TBX2-AS1	lncRNA	21.1321	2.12865	1.78894	0.772519	2.75546	0.00586095	0.0212469
ENSG00000177283.7	FZD8	protein_coding	424.909	1.82927	1.78908	0.292616	6.25143	4.06716e-10	9.87946e-09
ENSG00000164442.10	CITED2	protein_coding	10126.7	1.86611	1.79088	0.367692	5.0752	3.87096e-07	4.79258e-06
ENSG00000157306.14	ZFHX2-AS1	lncRNA	109.623	1.88439	1.79309	0.446151	4.22365	2.40379e-05	0.000189896
ENSG00000149927.18	DOC2A	protein_coding	99.8504	2.05724	1.79457	0.568097	3.62128	0.000293147	0.0016586
ENSG00000070759.17	TESK2	protein_coding	92.5124	1.83675	1.79475	0.307695	5.9694	2.38123e-09	4.89017e-08
ENSG00000203722.8	RAET1G	protein_coding	49.2904	2.01238	1.79721	0.604235	3.33046	0.000867031	0.00420289
ENSG00000179674.4	ARL14	protein_coding	32.7847	2.02858	1.79785	0.691252	2.93464	0.00333936	0.0132616
ENSG00000242689.3	CNTF	protein_coding	78.9087	1.90059	1.79797	0.466797	4.07156	4.66999e-05	0.000335456
ENSG00000189423.13	USP32P3	transcribed_unprocessed_pseudogene	96.4021	1.90646	1.80066	0.515172	3.70063	0.000215063	0.00126941
ENSG00000280351.2	AC127496.7	TEC	30.6065	1.94443	1.80365	0.551627	3.52489	0.000423653	0.00227786
ENSG00000142178.9	SIK1	protein_coding	1213.66	1.8547	1.80609	0.313666	5.91297	3.36002e-09	6.65849e-08
ENSG00000137819.14	PAQR5	protein_coding	741.444	1.83796	1.80673	0.247615	7.42262	1.14825e-13	5.3995e-12
ENSG00000227827.3	AC138969.2	unprocessed_pseudogene	16.6159	2.07979	1.80725	0.79367	2.62047	0.00878074	0.0297658
ENSG00000267598.1	AC011446.2	lncRNA	17.1844	2.08167	1.80905	0.830534	2.50643	0.0121959	0.0388733
ENSG00000278817.1	AC007325.4	protein_coding	44.9839	2.53757	1.81267	0.996229	2.54718	0.0108598	0.0353719
ENSG00000104856.14	RELB	protein_coding	118.481	1.94723	1.8131	0.539433	3.60977	0.00030647	0.0017251
ENSG00000158792.16	SPATA2L	protein_coding	258.94	1.85005	1.81345	0.273439	6.76584	1.32539e-11	4.35861e-10
ENSG00000224424.8	PRKAR2A-AS1	lncRNA	60.2994	1.95891	1.81887	0.501465	3.90637	9.36911e-05	0.000618417
ENSG00000088826.18	SMOX	protein_coding	506.353	1.89294	1.8202	0.380773	4.9713	6.65067e-07	7.78588e-06
ENSG00000261613.2	AC093525.6	lncRNA	63.5885	1.9288	1.82123	0.481397	4.00667	6.15802e-05	0.000428206
ENSG00000197358.9	BNIP3P1	transcribed_processed_pseudogene	15.2284	2.54626	1.82592	1.06063	2.4007	0.0163635	0.0496245
ENSG00000135407.10	AVIL	protein_coding	57.1269	1.92126	1.82612	0.46907	4.0959	4.20533e-05	0.000306528
ENSG00000271795.1	AC011337.1	lncRNA	11.6933	2.08792	1.8264	0.835661	2.49853	0.0124711	0.0396292
ENSG00000121068.14	TBX2	protein_coding	99.4808	1.92626	1.82849	0.453735	4.24533	2.18272e-05	0.000173959
ENSG00000154639.19	CXADR	protein_coding	755.941	2.65292	1.8301	0.795397	3.33534	0.00085195	0.00414196
ENSG00000124171.9	PARD6B	protein_coding	199.668	1.86277	1.83287	0.254368	7.32313	2.42255e-13	1.07532e-11
ENSG00000162078.11	ZG16B	protein_coding	23.0774	2.44737	1.8332	0.975106	2.50985	0.0120782	0.0385666
ENSG00000274943.1	AC079684.1	lncRNA	21.7644	1.98475	1.83503	0.609348	3.25717	0.0011253	0.00524918
ENSG00000107796.13	ACTA2	protein_coding	76.3561	1.92113	1.83781	0.397649	4.83123	1.35695e-06	1.47926e-05
ENSG00000052802.13	MSMO1	protein_coding	4742.63	1.87203	1.83842	0.256559	7.29668	2.9495e-13	1.28332e-11
ENSG00000246560.2	UBE2D3-AS1	lncRNA	18.3309	2.23542	1.84	0.916795	2.4383	0.0147566	0.0455254
ENSG00000124466.9	LYPD3	protein_coding	32.3523	2.21984	1.84083	0.817443	2.7156	0.00661566	0.0234714
ENSG00000186951.16	PPARA	protein_coding	573.646	1.92339	1.84148	0.400961	4.79694	1.61104e-06	1.71749e-05
ENSG00000229666.1	MAST4-AS1	lncRNA	11.1466	2.09092	1.8416	0.801343	2.60928	0.00907342	0.0305487
ENSG00000161328.11	LRRC56	protein_coding	138.851	1.90847	1.842	0.388029	4.91837	8.72699e-07	9.94636e-06
ENSG00000173567.15	ADGRF3	protein_coding	14.2292	2.18804	1.84898	0.880434	2.48518	0.0129484	0.0408966
ENSG00000130517.14	PGPEP1	protein_coding	619.347	1.96791	1.85166	0.485815	4.05075	5.10536e-05	0.000362391
ENSG00000075826.17	SEC31B	protein_coding	875.782	1.93415	1.85324	0.400179	4.8332	1.34353e-06	1.46706e-05
ENSG00000070731.11	ST6GALNAC2	protein_coding	10.0759	4.49151	1.8559	1.83194	2.45177	0.0142155	0.0441154
ENSG00000144834.14	TAGLN3	protein_coding	61.6742	1.92931	1.85704	0.436289	4.4221	9.7747e-06	8.53971e-05
ENSG00000113742.14	CPEB4	protein_coding	651.814	1.92544	1.85798	0.360618	5.33927	9.33204e-08	1.33584e-06
ENSG00000100906.11	NFKBIA	protein_coding	1367.37	1.90431	1.85804	0.298424	6.38124	1.75665e-10	4.57585e-09
ENSG00000130707.18	ASS1	protein_coding	209.324	2.01822	1.85974	0.528269	3.82045	0.000133211	0.000839064
ENSG00000280739.3	EIF1B-AS1	lncRNA	11.4147	4.5926	1.86006	1.70748	2.6897	0.00715172	0.0250722
ENSG00000206075.14	SERPINB5	protein_coding	903.175	3.23878	1.86372	1.09409	2.96026	0.00307382	0.0123558
ENSG00000140941.14	MAP1LC3B	protein_coding	3292.36	1.88844	1.86385	0.218295	8.65086	5.11132e-18	4.53761e-16
ENSG00000109927.10	TECTA	protein_coding	36.0945	2.03177	1.86683	0.608638	3.33823	0.000843139	0.00410416
ENSG00000233058.2	LINC00884	lncRNA	17.7158	2.35921	1.86915	0.918023	2.56989	0.0101732	0.0335163
ENSG00000169427.8	KCNK9	protein_coding	6.08717	4.46675	1.8695	1.79873	2.48328	0.0130179	0.0410768
ENSG00000157890.17	MEGF11	protein_coding	11.2296	2.11459	1.86981	0.870415	2.4294	0.0151237	0.0464337
ENSG00000177410.13	ZFAS1	lncRNA	4017.9	1.90671	1.87084	0.263504	7.23601	4.62089e-13	1.9547e-11
ENSG00000198835.4	GJC2	protein_coding	75.0973	2.02293	1.87477	0.529344	3.82158	0.000132598	0.000836003
ENSG00000143028.9	SYPL2	protein_coding	15.5498	2.04092	1.8751	0.675208	3.02266	0.00250563	0.0103428
ENSG00000176714.9	CCDC121	protein_coding	40.2334	2.18158	1.87623	0.735048	2.96795	0.00299795	0.012095
ENSG00000019549.13	SNAI2	protein_coding	208.611	2.08404	1.87721	0.630332	3.30626	0.000945494	0.0045289
ENSG00000286699.1	AC084198.4	lncRNA	46.5503	1.98945	1.88092	0.475836	4.18096	2.90285e-05	0.000224045
ENSG00000205045.10	SLFN12L	protein_coding	22.6607	2.04441	1.881	0.597866	3.41951	0.000627331	0.00318198
ENSG00000163739.5	CXCL1	protein_coding	1149.25	2.11154	1.88233	0.644003	3.27878	0.00104257	0.00492724
ENSG00000173599.15	PC	protein_coding	1137.6	1.93421	1.88455	0.304329	6.35566	2.07537e-10	5.33586e-09
ENSG00000255200.1	PGAM1P8	transcribed_processed_pseudogene	31.9535	2.08305	1.88566	0.629116	3.31108	0.000929359	0.00446458
ENSG00000198590.12	C3orf35	lncRNA	15.7706	2.14988	1.88858	0.766947	2.80316	0.00506039	0.018785
ENSG00000224950.2	AL390066.2	lncRNA	40.2238	2.14273	1.89016	0.748769	2.86167	0.00421412	0.0161087
ENSG00000166750.10	SLFN5	protein_coding	2723.42	2.23942	1.89027	0.799063	2.80256	0.00506986	0.0188167
ENSG00000280537.2	AC068946.1	protein_coding	103.729	2.0161	1.89086	0.514303	3.92006	8.8526e-05	0.000588104
ENSG00000068971.14	PPP2R5B	protein_coding	798.112	1.92237	1.89168	0.243892	7.88204	3.22088e-15	1.99194e-13
ENSG00000277209.1	RPPH1	ribozyme	21.4241	2.19957	1.89382	0.853126	2.57825	0.00993019	0.0328563
ENSG00000128596.17	CCDC136	protein_coding	213.96	1.94583	1.89395	0.331092	5.877	4.17756e-09	8.09229e-08
ENSG00000028277.21	POU2F2	protein_coding	356.272	1.93606	1.89448	0.280804	6.8947	5.39794e-12	1.8981e-10
ENSG00000246695.8	RASSF8-AS1	lncRNA	302.308	1.91415	1.89672	0.190002	10.0743	7.17386e-24	1.5437e-21
ENSG00000185304.15	RGPD2	protein_coding	79.0712	2.22978	1.89693	0.659393	3.38157	0.000720733	0.00358682
ENSG00000176927.15	EFCAB5	protein_coding	30.0996	2.08505	1.89825	0.649977	3.20789	0.00133714	0.00608118
ENSG00000253368.4	TRNP1	protein_coding	845.688	2.19102	1.90106	0.704997	3.10784	0.00188458	0.00814609
ENSG00000231969.2	MMADHC-DT	lncRNA	7.99695	2.35247	1.90218	0.951279	2.47295	0.0134003	0.0420557
ENSG00000177000.13	MTHFR	protein_coding	473.904	1.99838	1.90414	0.419232	4.76676	1.87215e-06	1.96725e-05
ENSG00000167895.15	TMC8	protein_coding	17.043	4.62867	1.90434	1.76017	2.62968	0.00854659	0.0291066
ENSG00000158373.8	H2BC5	protein_coding	54.7374	2.93303	1.90445	1.13678	2.58011	0.00987692	0.0327088
ENSG00000158246.8	TENT5B	protein_coding	153.912	2.00085	1.90775	0.417598	4.79133	1.65679e-06	1.76057e-05
ENSG00000059728.11	MXD1	protein_coding	768.484	1.96136	1.90837	0.324045	6.05275	1.42396e-09	3.08089e-08
ENSG00000198003.12	CCDC151	protein_coding	19.1537	2.22939	1.91467	0.832973	2.67643	0.00744114	0.0259068
ENSG00000266777.1	SH3GL1P1	transcribed_processed_pseudogene	40.5201	2.05541	1.91558	0.537354	3.82506	0.000130743	0.000825593
ENSG00000250644.3	AC068580.4	protein_coding	114.461	2.04126	1.91744	0.493922	4.13276	3.58429e-05	0.000267868
ENSG00000238009.6	AL627309.1	lncRNA	22.282	2.18708	1.91764	0.715564	3.05645	0.00223978	0.00938632
ENSG00000086544.3	ITPKC	protein_coding	453.761	1.96902	1.9177	0.314683	6.25715	3.92084e-10	9.55923e-09
ENSG00000259275.4	AC087477.2	lncRNA	20.2974	2.31849	1.91794	0.87955	2.63599	0.00838919	0.0286593
ENSG00000164404.8	GDF9	protein_coding	17.353	2.18979	1.9181	0.763713	2.8673	0.00413996	0.0158681
ENSG00000186642.16	PDE2A	protein_coding	731.936	1.95277	1.91813	0.261128	7.47821	7.53394e-14	3.65562e-12
ENSG00000203288.4	TDRKH-AS1	lncRNA	41.0505	2.02276	1.91825	0.463625	4.36293	1.28334e-05	0.0001089
ENSG00000260404.3	AC110079.1	transcribed_unprocessed_pseudogene	454.076	1.96354	1.92297	0.279281	7.03071	2.05481e-12	7.77801e-11
ENSG00000156735.11	BAG4	protein_coding	980.33	1.93877	1.92334	0.171658	11.2944	1.39894e-29	6.92373e-27
ENSG00000204388.7	HSPA1B	protein_coding	8200.49	2.08935	1.9248	0.560105	3.73028	0.000191269	0.00114448
ENSG00000099365.11	STX1B	protein_coding	25.9469	2.24643	1.92537	0.793185	2.83217	0.00462339	0.0174308
ENSG00000173334.4	TRIB1	protein_coding	508.575	1.95665	1.9261	0.24186	8.09001	5.96616e-16	3.92399e-14
ENSG00000276900.1	AC023157.2	lncRNA	76.2083	2.02626	1.92864	0.45087	4.49412	6.98584e-06	6.35564e-05
ENSG00000104888.10	SLC17A7	protein_coding	19.685	2.26383	1.93589	0.900492	2.51399	0.0119374	0.0382004
ENSG00000139547.7	RDH16	protein_coding	12.8684	2.15597	1.93671	0.783567	2.75148	0.00593274	0.0214443
ENSG00000134595.9	SOX3	protein_coding	16.3524	2.40199	1.93751	0.94031	2.55447	0.010635	0.034761
ENSG00000130300.9	PLVAP	protein_coding	34.7696	2.68776	1.93908	1.05787	2.54072	0.0110623	0.0359194
ENSG00000095637.22	SORBS1	protein_coding	40.7077	2.18262	1.93925	0.708397	3.08107	0.00206256	0.00878497
ENSG00000203727.4	SAMD5	protein_coding	252.951	4.9558	1.9399	1.5261	3.24737	0.00116475	0.00541408
ENSG00000225339.4	AL354740.1	lncRNA	242.759	2.07531	1.94101	0.535071	3.87857	0.000105074	0.000682466
ENSG00000164484.12	TMEM200A	protein_coding	24.1758	2.38432	1.94554	0.960573	2.48218	0.0130579	0.0411703
ENSG00000116106.12	EPHA4	protein_coding	366.322	2.07939	1.947	0.390526	5.3246	1.01178e-07	1.44102e-06
ENSG00000103269.13	RHBDL1	protein_coding	58.595	2.01654	1.94729	0.394833	5.10731	3.26772e-07	4.12045e-06
ENSG00000230074.3	AL162231.2	lncRNA	27.7129	2.17281	1.94857	0.680272	3.19403	0.00140303	0.00633284
ENSG00000180353.11	HCLS1	protein_coding	658.918	2.2859	1.94903	0.524096	4.36161	1.29109e-05	0.000109464
ENSG00000130584.12	ZBTB46	protein_coding	75.9087	2.08988	1.95203	0.517751	4.03647	5.42618e-05	0.000382421
ENSG00000270001.1	AL121894.2	lncRNA	12.7235	2.50432	1.95232	0.951394	2.63226	0.00848188	0.0289261
ENSG00000132002.8	DNAJB1	protein_coding	5281.69	2.02148	1.95317	0.356257	5.67421	1.39334e-08	2.39236e-07
ENSG00000115758.13	ODC1	protein_coding	16896.3	1.96562	1.95391	0.146967	13.3745	8.52131e-41	1.87441e-37
ENSG00000226608.3	FTLP3	processed_pseudogene	43.0651	2.04055	1.95515	0.419031	4.86968	1.1178e-06	1.24123e-05
ENSG00000224886.2	AL132656.1	transcribed_processed_pseudogene	12.4521	2.41329	1.95519	0.953656	2.53057	0.0113879	0.0367774
ENSG00000124103.10	FAM209A	protein_coding	10.7863	2.41492	1.95711	0.994133	2.42918	0.0151332	0.0464522
ENSG00000244119.1	PDCL3P4	processed_pseudogene	19.4267	2.4109	1.95935	0.845114	2.85275	0.00433424	0.0165067
ENSG00000113916.18	BCL6	protein_coding	374.604	2.1195	1.95987	0.543428	3.90025	9.6095e-05	0.000632024
ENSG00000108840.15	HDAC5	protein_coding	1149.73	1.994	1.96468	0.229109	8.70329	3.2241e-18	2.98259e-16
ENSG00000130513.6	GDF15	protein_coding	37.0829	2.41073	1.96571	0.969064	2.48769	0.0128577	0.0406294
ENSG00000155085.15	AK9	protein_coding	150.737	2.03009	1.96636	0.326979	6.20862	5.34503e-10	1.27951e-08
ENSG00000262481.5	TMEM256-PLSCR3	protein_coding	24.2944	2.49622	1.96785	0.960065	2.60005	0.00932089	0.0312015
ENSG00000136854.23	STXBP1	protein_coding	1510.57	2.01214	1.96878	0.281792	7.14054	9.29663e-13	3.76371e-11
ENSG00000074660.16	SCARF1	protein_coding	67.3668	2.12959	1.96894	0.553311	3.84882	0.000118688	0.000757956
ENSG00000077522.13	ACTN2	protein_coding	75.5406	2.13436	1.97045	0.645031	3.30893	0.000936532	0.00449358
ENSG00000174718.12	RESF1	protein_coding	1723.05	1.98392	1.97097	0.156064	12.7122	5.05699e-37	6.67422e-34
ENSG00000247679.3	AC139795.2	lncRNA	43.5532	2.05831	1.97112	0.438552	4.69341	2.68683e-06	2.71245e-05
ENSG00000122432.18	SPATA1	protein_coding	9.28888	2.36143	1.97145	0.921363	2.56298	0.0103779	0.0341111
ENSG00000262903.1	AC027796.4	lncRNA	64.6727	2.11522	1.97542	0.528569	4.00178	6.28666e-05	0.000436385
ENSG00000285338.1	AC091564.7	lncRNA	71.727	2.0767	1.97688	0.438499	4.73593	2.18053e-06	2.2601e-05
ENSG00000185022.12	MAFF	protein_coding	1242.21	2.04705	1.97979	0.352963	5.79962	6.64648e-09	1.22743e-07
ENSG00000179532.13	DNHD1	protein_coding	442.48	2.06344	1.97986	0.397636	5.18928	2.11112e-07	2.77332e-06
ENSG00000104936.19	DMPK	protein_coding	857.144	2.00469	1.97989	0.215178	9.31642	1.20329e-20	1.5672e-18
ENSG00000143867.7	OSR1	protein_coding	16.3332	2.53409	1.98112	0.888372	2.85251	0.00433759	0.0165137
ENSG00000141524.16	TMC6	protein_coding	377.606	2.08289	1.98132	0.415264	5.01583	5.28054e-07	6.34338e-06
ENSG00000167566.17	NCKAP5L	protein_coding	2287.34	2.01983	1.98195	0.263516	7.6649	1.78965e-14	9.62765e-13
ENSG00000076864.19	RAP1GAP	protein_coding	27.5467	2.27523	1.98297	0.666866	3.41182	0.000645304	0.00325895
ENSG00000170477.13	KRT4	protein_coding	9.98905	5.18314	1.98842	2.11118	2.4551	0.0140847	0.0437595
ENSG00000121104.8	FAM117A	protein_coding	475.353	2.05351	1.98872	0.351391	5.84396	5.09752e-09	9.66624e-08
ENSG00000286964.1	AL136169.1	lncRNA	96.523	2.08627	1.99166	0.419507	4.97315	6.58722e-07	7.72742e-06
ENSG00000010438.16	PRSS3	protein_coding	129.925	2.04417	1.99217	0.31561	6.47688	9.36357e-11	2.59259e-09
ENSG00000101096.20	NFATC2	protein_coding	78.1533	2.24662	1.99338	0.736544	3.05021	0.0022868	0.00955554
ENSG00000122035.7	RASL11A	protein_coding	40.2743	2.25309	1.99395	0.744837	3.02495	0.00248678	0.0102757
ENSG00000142173.16	COL6A2	protein_coding	448.853	2.1232	1.99628	0.380199	5.58444	2.34451e-08	3.84224e-07
ENSG00000067064.11	IDI1	protein_coding	3328.56	2.02107	1.99829	0.202805	9.96558	2.15603e-23	4.06503e-21
ENSG00000228315.12	GUSBP11	lncRNA	1586.31	2.03826	1.99836	0.271173	7.51646	5.62811e-14	2.79949e-12
ENSG00000074966.11	TXK	protein_coding	15.438	2.28529	2.00183	0.713282	3.20391	0.00135575	0.0061531
ENSG00000130827.6	PLXNA3	protein_coding	4577.5	2.02882	2.0019	0.220271	9.21059	3.24332e-20	4.06379e-18
ENSG00000170873.19	MTSS1	protein_coding	253.824	2.77088	2.00217	0.798578	3.46977	0.000520898	0.00271732
ENSG00000132718.9	SYT11	protein_coding	60.3129	2.13221	2.00298	0.485499	4.3918	1.12417e-05	9.65517e-05
ENSG00000131979.20	GCH1	protein_coding	331.355	2.06445	2.00603	0.333342	6.19317	5.89654e-10	1.39634e-08
ENSG00000204389.10	HSPA1A	protein_coding	5740.32	2.13231	2.00617	0.508093	4.19669	2.70847e-05	0.000210852
ENSG00000161011.20	SQSTM1	protein_coding	19379.7	2.0502	2.00625	0.280588	7.30681	2.73562e-13	1.20082e-11
ENSG00000085514.16	PILRA	protein_coding	12.6896	2.42431	2.00692	0.958848	2.52835	0.0114599	0.0369677
ENSG00000255224.1	AC109322.1	lncRNA	63.2176	2.17181	2.00706	0.555967	3.90637	9.36931e-05	0.000618417
ENSG00000125775.15	SDCBP2	protein_coding	66.788	2.09368	2.01009	0.409092	5.11788	3.08994e-07	3.90873e-06
ENSG00000108175.17	ZMIZ1	protein_coding	1140.42	2.19995	2.01094	0.56703	3.87977	0.000104555	0.000679982
ENSG00000283078.1	AL137077.2	lncRNA	56.8106	2.13887	2.01128	0.488486	4.37857	1.19461e-05	0.000102114
ENSG00000170684.9	ZNF296	protein_coding	131.303	2.15062	2.01376	0.515561	4.17141	3.02719e-05	0.000231212
ENSG00000180720.7	CHRM4	protein_coding	22.2188	2.34086	2.01434	0.862026	2.71553	0.00661691	0.0234716
ENSG00000257605.2	MYG1-AS1	lncRNA	22.8016	2.23701	2.01551	0.690477	3.23981	0.0011961	0.00553898
ENSG00000138623.10	SEMA7A	protein_coding	2752.16	2.04656	2.01661	0.234965	8.71007	3.03697e-18	2.82267e-16
ENSG00000198624.13	CCDC69	protein_coding	228.499	2.05137	2.01876	0.238795	8.59047	8.66146e-18	7.39099e-16
ENSG00000077150.20	NFKB2	protein_coding	1304.21	2.04268	2.01936	0.205594	9.93554	2.91589e-23	5.39494e-21
ENSG00000116514.16	RNF19B	protein_coding	471.135	2.07941	2.02363	0.315845	6.58364	4.59056e-11	1.34238e-09
ENSG00000150991.15	UBC	protein_coding	34545.1	2.05705	2.02393	0.24262	8.47846	2.28189e-17	1.89809e-15
ENSG00000090339.9	ICAM1	protein_coding	2246.84	2.05621	2.02656	0.231924	8.86587	7.59078e-19	7.72605e-17
ENSG00000184792.16	OSBP2	protein_coding	1724.19	2.06834	2.02689	0.26679	7.75267	8.99804e-15	5.21853e-13
ENSG00000112182.15	BACH2	protein_coding	11.1595	2.45979	2.02838	0.930794	2.64268	0.00822534	0.0282115
ENSG00000128342.5	LIF	protein_coding	5479.82	2.07869	2.03331	0.292651	7.10296	1.22115e-12	4.79118e-11
ENSG00000146426.18	TIAM2	protein_coding	120.961	2.15313	2.03455	0.452939	4.75368	1.99748e-06	2.08676e-05
ENSG00000006747.15	SCIN	protein_coding	196.143	2.99834	2.03633	0.963047	3.11339	0.00184951	0.00801371
ENSG00000185950.9	IRS2	protein_coding	1582.33	2.08425	2.04022	0.278296	7.48934	6.92233e-14	3.3754e-12
ENSG00000286239.1	AC093884.1	protein_coding	8.62083	6.18497	2.04366	2.25924	2.73763	0.00618829	0.0222179
ENSG00000244879.8	GABPB1-AS1	lncRNA	798.275	2.08686	2.04373	0.277343	7.52449	5.29282e-14	2.65271e-12
ENSG00000011347.10	SYT7	protein_coding	80.1327	2.19344	2.04682	0.542558	4.04277	5.2824e-05	0.000373351
ENSG00000160219.12	GAB3	protein_coding	58.191	2.46042	2.04915	0.673952	3.65073	0.000261497	0.0015001
ENSG00000205853.12	RFPL3S	lncRNA	10.5592	2.39151	2.04934	0.958664	2.49463	0.012609	0.0399775
ENSG00000139438.6	FAM222A	protein_coding	197.949	2.2052	2.05179	0.543383	4.05829	4.94344e-05	0.00035216
ENSG00000139914.6	FITM1	protein_coding	10.6104	2.45623	2.0518	0.929009	2.64392	0.00819513	0.0281177
ENSG00000156042.18	CFAP70	protein_coding	83.4065	2.30435	2.05239	0.713991	3.22742	0.00124914	0.00575633
ENSG00000155980.13	KIF5A	protein_coding	22.9398	2.43613	2.05243	0.892604	2.72923	0.00634816	0.0227095
ENSG00000232133.1	IMPDH1P10	processed_pseudogene	29.5011	2.83298	2.05381	1.15931	2.44367	0.0145386	0.0449336
ENSG00000109743.11	BST1	protein_coding	358.848	2.63731	2.06409	0.665645	3.96203	7.43152e-05	0.00050436
ENSG00000205642.10	VCX3B	protein_coding	6.39963	5.35448	2.06987	2.0605	2.59863	0.00935971	0.0313208
ENSG00000010626.15	LRRC23	protein_coding	88.1819	2.23637	2.07094	0.542393	4.12316	3.73705e-05	0.000277191
ENSG00000275491.1	LINC01730	lncRNA	7.71656	2.76211	2.07101	1.09982	2.51142	0.0120246	0.0384324
ENSG00000175197.12	DDIT3	protein_coding	838.312	2.17399	2.07629	0.420067	5.17534	2.27491e-07	2.97074e-06
ENSG00000114841.17	DNAH1	protein_coding	98.9422	2.29727	2.078	0.637616	3.6029	0.000314681	0.0017633
ENSG00000184163.3	C1QTNF12	protein_coding	28.9994	2.4375	2.08188	0.858559	2.83906	0.00452463	0.017127
ENSG00000161835.11	TAMALIN	protein_coding	16.9111	2.29447	2.08216	0.683586	3.35651	0.000789315	0.00387552
ENSG00000176597.12	B3GNT5	protein_coding	1661.82	2.1221	2.08332	0.256922	8.2597	1.46039e-16	1.04751e-14
ENSG00000116678.20	LEPR	protein_coding	342.539	2.11917	2.0892	0.220549	9.60863	7.35221e-22	1.14608e-19
ENSG00000179094.16	PER1	protein_coding	507.858	2.17371	2.08968	0.379821	5.72298	1.04672e-08	1.85183e-07
ENSG00000160888.7	IER2	protein_coding	3678.92	2.14565	2.09249	0.305482	7.02383	2.15867e-12	8.12456e-11
ENSG00000173825.7	TIGD3	protein_coding	59.9446	2.24184	2.09254	0.521724	4.29699	1.73132e-05	0.000141224
ENSG00000257176.3	AC009318.1	lncRNA	91.9845	2.17276	2.09513	0.374881	5.79586	6.79714e-09	1.25291e-07
ENSG00000273230.1	AC102953.2	lncRNA	112.116	2.18682	2.09644	0.405058	5.39879	6.70932e-08	9.88276e-07
ENSG00000167703.15	SLC43A2	protein_coding	435.474	2.17051	2.09776	0.356051	6.09606	1.08715e-09	2.41823e-08
ENSG00000099625.13	CBARP	protein_coding	402.361	2.1548	2.1029	0.303372	7.10284	1.22218e-12	4.79118e-11
ENSG00000198324.13	PHETA1	protein_coding	391.504	2.14358	2.10697	0.255588	8.38686	4.99299e-17	3.84616e-15
ENSG00000196378.13	ZNF34	protein_coding	156.194	2.20866	2.10859	0.42184	5.23577	1.64297e-07	2.22323e-06
ENSG00000144655.15	CSRNP1	protein_coding	1058.4	2.13037	2.10991	0.189666	11.2322	2.83236e-29	1.30401e-26
ENSG00000162545.6	CAMK2N1	protein_coding	420.483	2.21312	2.11569	0.367311	6.02521	1.68893e-09	3.59911e-08
ENSG00000269028.3	MTRNR2L12	protein_coding	16.3411	2.59102	2.12205	0.911117	2.84379	0.00445809	0.0169107
ENSG00000144214.10	LYG1	protein_coding	9.42482	2.65339	2.12508	1.02935	2.57772	0.00994536	0.0328805
ENSG00000188483.8	IER5L	protein_coding	831.383	2.56926	2.12541	0.911533	2.81862	0.00482313	0.0180532
ENSG00000105409.19	ATP1A3	protein_coding	112.253	4.07227	2.12575	1.47201	2.76647	0.00566662	0.0206711
ENSG00000067082.15	KLF6	protein_coding	4167.22	2.14882	2.12914	0.181996	11.8069	3.59401e-32	2.73656e-29
ENSG00000183496.6	MEX3B	protein_coding	203.466	2.2578	2.13175	0.46045	4.90347	9.41579e-07	1.06517e-05
ENSG00000139971.15	ARMH4	protein_coding	57.2208	2.30098	2.13607	0.582015	3.95348	7.7024e-05	0.00052007
ENSG00000213943.3	KRT18P17	processed_pseudogene	18.1243	2.61346	2.13656	0.9984	2.61764	0.00885396	0.0299781
ENSG00000272068.1	AL365181.2	lncRNA	51.228	2.47359	2.14002	0.806126	3.06849	0.00215141	0.0090858
ENSG00000122477.13	LRRC39	protein_coding	12.2284	2.61841	2.14489	0.925338	2.82968	0.00465951	0.0175403
ENSG00000257135.7	ODC1-DT	lncRNA	111.138	2.22482	2.14654	0.383459	5.80197	6.55402e-09	1.21262e-07
ENSG00000100031.19	GGT1	protein_coding	49.3469	2.34957	2.14695	0.595721	3.94408	8.01063e-05	0.000539226
ENSG00000163132.8	MSX1	protein_coding	349.363	2.2256	2.14912	0.361622	6.15449	7.53214e-10	1.72986e-08
ENSG00000197019.5	SERTAD1	protein_coding	534.3	2.2415	2.1508	0.397645	5.63695	1.73093e-08	2.91635e-07
ENSG00000102996.5	MMP15	protein_coding	421.349	2.30554	2.15193	0.460378	5.00792	5.50218e-07	6.57769e-06
ENSG00000274414.1	AL121772.1	lncRNA	28.9662	2.43396	2.15769	0.666165	3.65369	0.000258503	0.00148594
ENSG00000100077.15	GRK3	protein_coding	11.6074	2.62626	2.15789	0.936551	2.80419	0.00504437	0.0187466
ENSG00000135919.14	SERPINE2	protein_coding	10691.7	2.22867	2.1635	0.286789	7.77112	7.77936e-15	4.56307e-13
ENSG00000161642.18	ZNF385A	protein_coding	307.656	2.29194	2.17106	0.419844	5.45903	4.78737e-08	7.30167e-07
ENSG00000260272.1	AC093525.2	protein_coding	9.15904	7.60598	2.17347	2.77851	2.73743	0.00619209	0.0222195
ENSG00000182308.7	DCAF4L1	protein_coding	19.1807	2.65808	2.17391	0.940563	2.82605	0.00471256	0.0177164
ENSG00000197380.11	DACT3	protein_coding	19.7428	2.64778	2.17653	0.933786	2.83553	0.00457492	0.017281
ENSG00000104267.10	CA2	protein_coding	104.3	2.33798	2.17771	0.582429	4.01419	5.96515e-05	0.000415817
ENSG00000130600.19	H19	lncRNA	32.3619	2.38417	2.18139	0.626407	3.8061	0.000141177	0.000882223
ENSG00000091137.14	SLC26A4	protein_coding	12.3507	2.62888	2.18409	0.888757	2.95793	0.00309717	0.0124345
ENSG00000170160.17	CCDC144A	protein_coding	14.8912	2.46707	2.18699	0.812082	3.03796	0.00238183	0.00989571
ENSG00000286913.1	AC092943.2	lncRNA	12.2445	2.6011	2.19013	0.883627	2.94367	0.00324349	0.0129406
ENSG00000105219.10	CCNP	protein_coding	10.82	2.61234	2.19075	0.999803	2.61286	0.00897892	0.0302821
ENSG00000139044.12	B4GALNT3	protein_coding	71.4873	2.29584	2.19399	0.421721	5.44397	5.21047e-08	7.86817e-07
ENSG00000149212.12	SESN3	protein_coding	68.0967	2.51227	2.19669	0.699019	3.59399	0.000325649	0.0018191
ENSG00000185338.6	SOCS1	protein_coding	32.0176	2.76421	2.19821	1.10851	2.49363	0.0126445	0.0400711
ENSG00000253522.6	MIR3142HG	lncRNA	3.36363	5.01435	2.19948	2.00639	2.49919	0.0124478	0.0395678
ENSG00000261889.1	AC108134.2	lncRNA	9.06147	2.99084	2.20116	1.19171	2.50971	0.0120832	0.0385761
ENSG00000167971.16	CASKIN1	protein_coding	28.7962	2.40735	2.2013	0.616286	3.90622	9.37517e-05	0.000618462
ENSG00000162783.11	IER5	protein_coding	1928.61	2.23758	2.20441	0.233004	9.6032	7.75013e-22	1.19867e-19
ENSG00000249375.8	CASC11	lncRNA	5.10296	4.94187	2.20488	1.81905	2.71673	0.00659303	0.0234109
ENSG00000163993.7	S100P	protein_coding	4.20991	5.20526	2.20592	2.0365	2.55598	0.010589	0.0346382
ENSG00000172216.6	CEBPB	protein_coding	1761.17	2.39478	2.20641	0.563803	4.24754	2.16129e-05	0.00017239
ENSG00000285886.1	AC211476.7	lncRNA	24.1718	2.51485	2.20887	0.739361	3.40139	0.000670448	0.00336618
ENSG00000197355.11	UAP1L1	protein_coding	630.523	2.30314	2.20891	0.392699	5.86491	4.49381e-09	8.64566e-08
ENSG00000275329.1	AL138781.1	lncRNA	8.41842	2.61308	2.20909	1.01931	2.56359	0.0103597	0.0340569
ENSG00000204386.11	NEU1	protein_coding	6208.33	2.25296	2.2109	0.262338	8.58801	8.84867e-18	7.51833e-16
ENSG00000260367.2	AC109460.1	lncRNA	9.78361	2.93076	2.21132	1.20853	2.42507	0.0153056	0.0468976
ENSG00000206561.13	COLQ	protein_coding	33.2665	2.38317	2.2123	0.548772	4.34273	1.40723e-05	0.000117797
ENSG00000160781.17	PAQR6	protein_coding	65.6535	2.30512	2.21566	0.37267	6.18541	6.19406e-10	1.45807e-08
ENSG00000103313.13	MEFV	protein_coding	3.4484	5.01394	2.21587	2.02716	2.47338	0.0133842	0.0420196
ENSG00000108825.18	PTGES3L-AARSD1	protein_coding	21.1709	2.69404	2.21725	0.957035	2.81499	0.00487795	0.018224
ENSG00000137331.12	IER3	protein_coding	4247.28	2.27087	2.21808	0.295134	7.69438	1.42184e-14	7.81891e-13
ENSG00000165272.16	AQP3	protein_coding	53.0591	2.90372	2.2193	0.950546	3.05479	0.0022522	0.00943237
ENSG00000170835.16	CEL	protein_coding	76.7882	2.38064	2.22402	0.532171	4.47345	7.6969e-06	6.91673e-05
ENSG00000223573.7	TINCR	protein_coding	33.7167	2.62703	2.22461	0.892356	2.94393	0.00324072	0.0129322
ENSG00000131015.5	ULBP2	protein_coding	460.69	2.25845	2.22854	0.223708	10.0955	5.7819e-24	1.27183e-21
ENSG00000197580.13	BCO2	protein_coding	56.9467	2.4009	2.23277	0.549545	4.36889	1.24878e-05	0.000106332
ENSG00000141854.9	MISP3	protein_coding	51.8414	2.4603	2.23394	0.638291	3.85451	0.000115962	0.000742948
ENSG00000271882.1	AP001330.4	lncRNA	10.4278	2.67603	2.23522	0.953914	2.80532	0.00502663	0.0186948
ENSG00000258813.2	AL442663.3	lncRNA	13.9392	2.60994	2.23523	0.851037	3.06678	0.00216381	0.00912201
ENSG00000172183.15	ISG20	protein_coding	520.333	2.32519	2.23618	0.384106	6.05352	1.41715e-09	3.0695e-08
ENSG00000178607.16	ERN1	protein_coding	635.07	2.27319	2.24463	0.215046	10.5707	4.07513e-26	1.15251e-23
ENSG00000275395.6	FCGBP	protein_coding	26.0418	2.70446	2.24834	0.980587	2.758	0.00581565	0.021102
ENSG00000141582.15	CBX4	protein_coding	1188.31	2.30225	2.2496	0.29224	7.87795	3.32807e-15	2.03981e-13
ENSG00000213626.13	LBH	protein_coding	121.194	2.61734	2.25305	0.81511	3.21103	0.00132259	0.00602471
ENSG00000164463.12	CREBRF	protein_coding	958.01	2.28917	2.25385	0.240305	9.52612	1.63271e-21	2.37667e-19
ENSG00000184659.5	FOXD4L4	protein_coding	7.29023	2.98859	2.25405	1.17372	2.54626	0.0108883	0.0354299
ENSG00000125510.18	OPRL1	protein_coding	9.41449	3.05255	2.25495	1.12609	2.71075	0.00671315	0.0237619
ENSG00000272141.1	AL390719.2	lncRNA	16.6007	2.47884	2.25534	0.777635	3.18767	0.00143423	0.00645748
ENSG00000124467.19	PSG8	protein_coding	4.97712	5.05827	2.25664	1.89563	2.66839	0.00762161	0.0264201
ENSG00000245025.3	AC107959.1	lncRNA	85.9466	2.37637	2.25841	0.45623	5.20872	1.90145e-07	2.52807e-06
ENSG00000167861.16	HID1	protein_coding	75.7323	2.44453	2.25882	0.526652	4.64164	3.45663e-06	3.39944e-05
ENSG00000164082.15	GRM2	protein_coding	19.3274	2.65113	2.26413	0.956626	2.77133	0.00558278	0.0204255
ENSG00000171903.16	CYP4F11	protein_coding	25.0855	2.76703	2.26494	0.997213	2.77476	0.00552422	0.0202412
ENSG00000162231.14	NXF1	protein_coding	5964.88	2.29917	2.26524	0.233402	9.8507	6.80654e-23	1.19247e-20
ENSG00000180279.7	LINC01869	transcribed_unitary_pseudogene	7.5573	2.81744	2.26531	1.17527	2.39726	0.0165183	0.0499561
ENSG00000177464.5	GPR4	protein_coding	156.669	3.51574	2.26681	1.09409	3.2134	0.00131174	0.00598076
ENSG00000258947.7	TUBB3	protein_coding	3414.71	2.3532	2.26755	0.368981	6.37756	1.79931e-10	4.67467e-09
ENSG00000265148.6	TSPOAP1-AS1	lncRNA	6.73395	3.06122	2.27137	1.23581	2.47709	0.0132459	0.0416699
ENSG00000261253.2	AC137932.2	lncRNA	10.5011	2.85512	2.27197	1.02046	2.79786	0.00514419	0.0190604
ENSG00000257126.6	FOXG1-AS1	lncRNA	9.58704	3.17768	2.27217	1.24913	2.54392	0.0109617	0.0356219
ENSG00000151651.16	ADAM8	protein_coding	32.8944	2.49149	2.27351	0.619459	4.02205	5.76946e-05	0.000404025
ENSG00000183779.7	ZNF703	protein_coding	271.771	2.41038	2.27858	0.456821	5.27641	1.31737e-07	1.83017e-06
ENSG00000257108.2	NHLRC4	protein_coding	22.4857	2.54823	2.2887	0.687831	3.70474	0.00021161	0.00125088
ENSG00000006459.11	KDM7A	protein_coding	255.774	2.35667	2.2924	0.32667	7.21423	5.42409e-13	2.27295e-11
ENSG00000186567.13	CEACAM19	protein_coding	60.4507	2.55255	2.29334	0.645276	3.95576	7.62928e-05	0.000516365
ENSG00000186919.13	ZACN	protein_coding	11.8934	2.61154	2.29776	0.757981	3.44538	0.000570248	0.00293454
ENSG00000163701.19	IL17RE	protein_coding	91.1606	2.37502	2.29859	0.367534	6.46204	1.03301e-10	2.83247e-09
ENSG00000196338.13	NLGN3	protein_coding	19.6744	2.74568	2.3023	0.938171	2.92664	0.0034265	0.0135511
ENSG00000087494.16	PTHLH	protein_coding	73.4031	2.46122	2.30251	0.528755	4.65475	3.2438e-06	3.21249e-05
ENSG00000196208.14	GREB1	protein_coding	18.2441	2.82415	2.30252	0.962973	2.93274	0.00335987	0.0133191
ENSG00000188039.16	NWD1	protein_coding	10.0479	2.84799	2.31408	1.17013	2.43392	0.0149364	0.0459513
ENSG00000223653.6	AL078459.1	lncRNA	11.5346	3.06295	2.31722	1.04835	2.92167	0.00348156	0.013719
ENSG00000213433.5	RPLP1P6	transcribed_processed_pseudogene	11.8446	3.0259	2.31892	1.02263	2.95894	0.00308701	0.0124013
ENSG00000267121.6	AC008105.3	lncRNA	103.526	2.66441	2.32209	0.636859	4.18367	2.86835e-05	0.000221815
ENSG00000140465.14	CYP1A1	protein_coding	103.26	5.02825	2.32338	1.59017	3.16208	0.00156647	0.00695479
ENSG00000149781.12	FERMT3	protein_coding	50.3774	2.51915	2.32495	0.596631	4.22229	2.41837e-05	0.000190743
ENSG00000172361.6	CFAP53	protein_coding	15.6888	2.7485	2.32681	0.857743	3.20435	0.0013537	0.0061452
ENSG00000179361.17	ARID3B	protein_coding	524.412	2.34699	2.32723	0.178681	13.135	2.07428e-39	4.10646e-36
ENSG00000087085.15	ACHE	protein_coding	17.5828	2.83941	2.32795	1.03662	2.7391	0.0061608	0.0221272
ENSG00000260317.1	AC009812.4	lncRNA	16.0492	2.89611	2.32984	0.88463	3.27381	0.00106109	0.00500628
ENSG00000187944.4	C2orf66	protein_coding	7.19458	3.42791	2.3309	1.39433	2.45847	0.0139532	0.0434325
ENSG00000227082.3	LINC02798	lncRNA	3.45646	5.62874	2.33577	2.17819	2.58413	0.00976238	0.0324217
ENSG00000125551.19	PLGLB2	protein_coding	48.8694	2.63288	2.33775	0.725346	3.62982	0.000283619	0.00161067
ENSG00000123901.9	GPR83	protein_coding	6.99123	3.20549	2.33871	1.23478	2.59601	0.0094313	0.0315075
ENSG00000271631.1	AL139041.1	lncRNA	5.87454	2.99163	2.34149	1.24632	2.40037	0.0163785	0.049661
ENSG00000125398.8	SOX9	protein_coding	849.475	2.36274	2.34232	0.175032	13.4989	1.58695e-41	4.48812e-38
ENSG00000131398.15	KCNC3	protein_coding	130.673	2.93302	2.34628	1.21026	2.42347	0.0153731	0.0470754
ENSG00000168140.5	VASN	protein_coding	411.446	2.42605	2.35081	0.347203	6.98742	2.79987e-12	1.02079e-10
ENSG00000172201.12	ID4	protein_coding	4.4366	5.16569	2.35577	1.88344	2.74269	0.00609377	0.0219263
ENSG00000145040.4	UCN2	protein_coding	24.3704	2.71873	2.36163	0.892248	3.04705	0.00231096	0.00963769
ENSG00000284922.2	AP000812.5	protein_coding	18.8542	2.85419	2.36229	0.816274	3.4966	0.000471225	0.00249434
ENSG00000115956.10	PLEK	protein_coding	9.28461	2.82022	2.36364	1.08807	2.59194	0.0095435	0.0318015
ENSG00000171219.9	CDC42BPG	protein_coding	145.53	2.43551	2.36798	0.340653	7.14953	8.70743e-13	3.55425e-11
ENSG00000169403.12	PTAFR	protein_coding	14.4126	2.92406	2.37057	1.02779	2.84498	0.00444137	0.0168569
ENSG00000228218.1	ATF4P3	processed_pseudogene	5.81957	3.2431	2.37172	1.28286	2.52802	0.0114709	0.0369852
ENSG00000184545.11	DUSP8	protein_coding	171.723	2.92629	2.37734	0.951649	3.07496	0.00210528	0.00893423
ENSG00000103196.12	CRISPLD2	protein_coding	117.337	2.68788	2.38125	0.755967	3.55555	0.000377194	0.00206165
ENSG00000178403.4	NEUROG2	protein_coding	3.87401	5.35698	2.38128	2.00966	2.66562	0.00768459	0.0266082
ENSG00000261150.3	EPPK1	protein_coding	145.421	3.35529	2.38326	1.12029	2.99502	0.00274429	0.0112018
ENSG00000131242.18	RAB11FIP4	protein_coding	26.8318	2.51557	2.38465	0.558696	4.50256	6.71386e-06	6.13073e-05
ENSG00000148841.17	ITPRIP	protein_coding	4382.75	2.41606	2.38907	0.202722	11.9181	9.52979e-33	7.86088e-30
ENSG00000131400.8	NAPSA	protein_coding	8.6345	5.38081	2.39473	1.85675	2.89797	0.00375592	0.0146197
ENSG00000127249.15	ATP13A4	protein_coding	8.45781	3.33937	2.40003	1.23203	2.71045	0.00671919	0.023779
ENSG00000179111.9	HES7	protein_coding	198.286	2.54726	2.40416	0.483931	5.26369	1.41194e-07	1.94518e-06
ENSG00000101115.13	SALL4	protein_coding	14.2765	2.83238	2.40524	0.901013	3.14355	0.00166913	0.00734469
ENSG00000257954.1	AC125611.2	processed_pseudogene	6.30914	3.04457	2.40537	1.13767	2.67614	0.0074476	0.0259167
ENSG00000236756.4	DNAJC9-AS1	lncRNA	5.43279	4.41925	2.40583	1.78755	2.47224	0.0134268	0.0421118
ENSG00000143878.10	RHOB	protein_coding	1467.3	2.73487	2.40677	0.71286	3.83648	0.00012481	0.000793142
ENSG00000273003.1	ARL2-SNX15	protein_coding	13.7042	6.82408	2.40966	2.25986	3.0197	0.00253029	0.0104315
ENSG00000259448.3	LINC02352	lncRNA	7.28167	4.22373	2.41678	1.657	2.54902	0.0108026	0.0352205
ENSG00000278952.1	AP003068.4	TEC	52.1246	2.77433	2.41988	0.827345	3.35329	0.000798568	0.00391514
ENSG00000080031.10	PTPRH	protein_coding	51.5226	2.97433	2.42271	0.841265	3.53555	0.000406927	0.00220469
ENSG00000276107.1	AC037198.1	lncRNA	18.0171	5.60813	2.4276	1.78197	3.14715	0.00164873	0.00726008
ENSG00000164037.17	SLC9B1	protein_coding	6.00467	5.30934	2.429	1.82237	2.91342	0.00357495	0.0140256
ENSG00000103089.9	FA2H	protein_coding	28.7237	2.90695	2.43079	0.760509	3.82237	0.000132173	0.000833854
ENSG00000172602.11	RND1	protein_coding	48.095	2.91661	2.43217	0.986651	2.95607	0.00311588	0.012497
ENSG00000166924.9	NYAP1	protein_coding	27.8361	2.7239	2.43232	0.619345	4.39803	1.0924e-05	9.42317e-05
ENSG00000267278.6	MAP3K14-AS1	lncRNA	103.341	2.60365	2.43975	0.496388	5.24519	1.56118e-07	2.12118e-06
ENSG00000285565.1	AL671762.1	lncRNA	408.268	2.78434	2.44409	0.73427	3.79199	0.000149446	0.000927748
ENSG00000166900.17	STX3	protein_coding	2091.02	2.49751	2.44475	0.279702	8.92918	4.29161e-19	4.54337e-17
ENSG00000237017.1	AC245052.4	lncRNA	21.7824	2.82399	2.45031	0.854811	3.30364	0.000954384	0.00456817
ENSG00000105538.10	RASIP1	protein_coding	9.17377	2.94437	2.45152	0.926896	3.17659	0.00149019	0.00667146
ENSG00000179148.10	ALOXE3	protein_coding	86.8199	2.82452	2.45209	0.824584	3.42539	0.000613918	0.00312757
ENSG00000188897.9	AC099489.1	protein_coding	8.02234	3.09639	2.45547	1.27173	2.43478	0.0149008	0.0458732
ENSG00000140488.16	CELF6	protein_coding	17.4034	3.44611	2.45581	1.36484	2.52492	0.0115725	0.0372341
ENSG00000227288.3	ARID3BP1	processed_pseudogene	5.69387	3.49218	2.45649	1.33819	2.60963	0.00906401	0.0305222
ENSG00000171236.10	LRG1	protein_coding	5.49727	5.95734	2.45691	2.15873	2.75966	0.00578624	0.02103
ENSG00000198417.7	MT1F	protein_coding	23.283	3.13575	2.45724	1.19925	2.61477	0.00892885	0.0301555
ENSG00000267811.1	AP001160.2	lncRNA	10.8714	3.14033	2.45853	1.09542	2.86677	0.00414685	0.0158853
ENSG00000167244.21	IGF2	protein_coding	14.7292	3.05009	2.46303	1.13062	2.69773	0.00698143	0.0245709
ENSG00000217801.10	AL390719.1	transcribed_unprocessed_pseudogene	98.1346	2.67237	2.46542	0.55576	4.80849	1.52078e-06	1.63447e-05
ENSG00000229656.7	ITGB1-DT	lncRNA	35.3825	2.70543	2.46973	0.621452	4.35339	1.34046e-05	0.000113164
ENSG00000138678.11	GPAT3	protein_coding	334.973	2.54238	2.47076	0.313305	8.11473	4.86884e-16	3.2674e-14
ENSG00000205143.3	ARID3C	protein_coding	6.25988	3.00051	2.47282	1.07577	2.78918	0.00528413	0.0195101
ENSG00000213199.8	ASIC3	protein_coding	20.8357	2.81177	2.4762	0.761941	3.69028	0.00022401	0.00131516
ENSG00000125845.7	BMP2	protein_coding	470.064	4.72408	2.47639	1.41083	3.34845	0.000812654	0.00397041
ENSG00000088827.12	SIGLEC1	protein_coding	3.67054	6.52768	2.48073	2.66406	2.45028	0.0142746	0.0442384
ENSG00000214544.7	GTF2IRD2P1	transcribed_unprocessed_pseudogene	3.89389	5.95595	2.48181	2.27697	2.61574	0.00890348	0.0300943
ENSG00000132510.10	KDM6B	protein_coding	1799.26	2.51941	2.4862	0.221378	11.3806	5.22659e-30	2.87419e-27
ENSG00000101638.14	ST8SIA5	protein_coding	10.0313	3.61962	2.49872	1.31143	2.76006	0.00577899	0.0210113
ENSG00000163734.4	CXCL3	protein_coding	60.3758	2.61565	2.49903	0.450056	5.81184	6.1791e-09	1.15295e-07
ENSG00000110169.11	HPX	protein_coding	16.6202	2.95071	2.50279	0.850564	3.46912	0.000522165	0.00272249
ENSG00000125531.7	FNDC11	protein_coding	12.4378	3.18081	2.50289	1.16847	2.7222	0.00648496	0.0231029
ENSG00000244607.7	CCDC13	protein_coding	7.11797	3.51657	2.50365	1.26528	2.77928	0.00544795	0.0200024
ENSG00000285955.1	BX842242.1	lncRNA	22.3185	2.9241	2.50478	0.887513	3.29472	0.000985211	0.00469416
ENSG00000275993.3	SIK1B	protein_coding	348.81	2.70085	2.50646	0.407834	6.62242	3.53356e-11	1.05671e-09
ENSG00000149418.11	ST14	protein_coding	147.33	2.60193	2.50856	0.407425	6.38627	1.69977e-10	4.45687e-09
ENSG00000120129.6	DUSP1	protein_coding	5233.35	2.78745	2.51161	0.618298	4.50826	6.5362e-06	6.00172e-05
ENSG00000130203.10	APOE	protein_coding	103.219	2.87012	2.5121	0.731525	3.92348	8.72795e-05	0.000580993
ENSG00000166268.11	MYRFL	protein_coding	9.1442	3.44743	2.51562	1.35389	2.54631	0.0108869	0.0354299
ENSG00000137460.8	FHDC1	protein_coding	30.8143	3.14919	2.5181	1.02374	3.07615	0.00209692	0.0089083
ENSG00000116285.13	ERRFI1	protein_coding	3254.41	2.68841	2.52079	0.499647	5.38062	7.42313e-08	1.08535e-06
ENSG00000181649.8	PHLDA2	protein_coding	1673.94	2.58747	2.52389	0.301719	8.57577	9.84248e-18	8.32699e-16
ENSG00000175820.4	CCDC168	protein_coding	19.9518	2.84722	2.52701	0.776388	3.66726	0.00024516	0.00141955
ENSG00000112972.15	HMGCS1	protein_coding	8291.28	2.58837	2.52711	0.29391	8.80666	1.28929e-18	1.26356e-16
ENSG00000286883.1	AC005041.5	lncRNA	4.63425	3.64862	2.52718	1.50082	2.43108	0.0150539	0.0462695
ENSG00000186480.13	INSIG1	protein_coding	6022.09	2.60672	2.52731	0.340534	7.65478	1.93645e-14	1.03891e-12
ENSG00000172061.9	LRRC15	protein_coding	17.0105	2.95492	2.52746	0.907104	3.25753	0.00112385	0.00524489
ENSG00000163273.4	NPPC	protein_coding	7.75988	3.05452	2.52801	1.08826	2.80679	0.00500375	0.0186342
ENSG00000179954.16	SSC5D	protein_coding	18.2134	2.9589	2.52909	0.89354	3.31143	0.000928199	0.00446117
ENSG00000156804.7	FBXO32	protein_coding	443.134	2.70368	2.53408	0.500758	5.39917	6.69515e-08	9.86924e-07
ENSG00000205832.7	C16orf96	protein_coding	9.97551	3.30071	2.54516	1.10923	2.97568	0.00292335	0.0118491
ENSG00000161243.9	FBXO27	protein_coding	47.562	2.83992	2.54721	0.668828	4.24612	2.17506e-05	0.000173418
ENSG00000268400.5	AC008763.2	protein_coding	36.4232	3.25969	2.54845	1.06	3.07519	0.00210368	0.00892935
ENSG00000287707.1	AC115284.4	lncRNA	34.2537	2.71537	2.55529	0.509095	5.33373	9.62154e-08	1.37331e-06
ENSG00000123612.16	ACVR1C	protein_coding	27.837	2.87972	2.55552	0.736989	3.90741	9.32913e-05	0.000616246
ENSG00000273038.2	AL365203.2	lncRNA	177.2	2.63208	2.55688	0.332824	7.90834	2.60833e-15	1.62893e-13
ENSG00000257391.1	AC126763.1	lncRNA	4.88907	4.02275	2.55722	1.67788	2.39752	0.0165064	0.0499355
ENSG00000189334.9	S100A14	protein_coding	15.8887	2.89935	2.55733	0.821235	3.53047	0.000414815	0.00224062
ENSG00000229153.5	EPHA1-AS1	lncRNA	6.72128	3.64576	2.55918	1.36782	2.66537	0.00769032	0.0266209
ENSG00000235081.1	AC245052.3	processed_pseudogene	6.46831	3.26499	2.56675	1.17009	2.79036	0.0052649	0.019453
ENSG00000008516.17	MMP25	protein_coding	55.9301	2.81037	2.57572	0.66492	4.22663	2.37219e-05	0.000187623
ENSG00000089692.9	LAG3	protein_coding	130.03	2.78188	2.5773	0.600029	4.63624	3.54803e-06	3.47553e-05
ENSG00000161082.13	CELF5	protein_coding	13.9707	3.0934	2.57825	0.956774	3.23316	0.0012243	0.00565503
ENSG00000168477.19	TNXB	protein_coding	144.269	2.77153	2.57857	0.536943	5.16169	2.44734e-07	3.16666e-06
ENSG00000142583.18	SLC2A5	protein_coding	9.38166	4.26274	2.58106	1.70291	2.5032	0.0123074	0.0391657
ENSG00000182687.4	GALR2	protein_coding	13.4943	2.88209	2.58277	0.766754	3.75882	0.000170719	0.00104055
ENSG00000283709.1	FAM238C	transcribed_unprocessed_pseudogene	5.39007	3.83441	2.59042	1.5005	2.55542	0.0106059	0.0346878
ENSG00000189269.12	DRICH1	protein_coding	6.26837	3.36746	2.60229	1.17172	2.87396	0.00405364	0.0155852
ENSG00000179761.12	PIPOX	protein_coding	11.3746	3.33441	2.60276	1.06254	3.13815	0.0017002	0.00746124
ENSG00000154025.16	SLC5A10	protein_coding	9.53677	3.2689	2.60486	1.15114	2.8397	0.00451558	0.017096
ENSG00000169169.15	CPT1C	protein_coding	11.9031	3.45082	2.61096	1.12705	3.06182	0.00219996	0.00924488
ENSG00000171368.12	TPPP	protein_coding	106.271	2.93116	2.61363	0.64463	4.54704	5.44052e-06	5.07568e-05
ENSG00000224945.1	AL353150.1	lncRNA	31.2296	2.92833	2.61474	0.636244	4.60253	4.17391e-06	4.00556e-05
ENSG00000137801.11	THBS1	protein_coding	32482	3.30756	2.61599	0.770356	4.29355	1.75841e-05	0.000142962
ENSG00000273763.2	AC007318.1	transcribed_processed_pseudogene	7.14429	4.13627	2.61725	1.51702	2.72658	0.00639945	0.0228565
ENSG00000184697.7	CLDN6	protein_coding	12.6763	3.00378	2.61875	0.905664	3.31666	0.000911015	0.00438496
ENSG00000013619.14	MAMLD1	protein_coding	558.01	2.68992	2.62009	0.314316	8.55802	1.14824e-17	9.6321e-16
ENSG00000131459.13	GFPT2	protein_coding	1207.59	2.64971	2.62159	0.202685	13.0731	4.69307e-39	7.74239e-36
ENSG00000259436.1	AC010247.2	lncRNA	3.65431	4.53459	2.62578	1.848	2.45378	0.0141363	0.0439058
ENSG00000164849.10	GPR146	protein_coding	94.7045	2.72242	2.62701	0.377516	7.21141	5.53744e-13	2.31276e-11
ENSG00000285791.1	AC009879.3	protein_coding	15.8592	3.11978	2.62709	0.906334	3.44219	0.000577016	0.00296091
ENSG00000145198.14	VWA5B2	protein_coding	30.7557	2.95135	2.63028	0.796199	3.7068	0.000209893	0.0012426
ENSG00000273143.2	AL355512.1	lncRNA	36.197	2.99026	2.63469	0.663308	4.50811	6.54084e-06	6.0032e-05
ENSG00000162413.16	KLHL21	protein_coding	2527.42	2.67507	2.63627	0.231479	11.5564	6.84821e-31	4.23669e-28
ENSG00000137266.14	SLC22A23	protein_coding	44.5665	2.88054	2.63812	0.568956	5.06285	4.13031e-07	5.09456e-06
ENSG00000129214.15	SHBG	protein_coding	16.3787	3.28265	2.64065	1.01826	3.22377	0.00126516	0.00580852
ENSG00000230650.1	AC140479.2	processed_pseudogene	11.0234	3.60142	2.64907	1.15584	3.11584	0.00183423	0.007958
ENSG00000166592.12	RRAD	protein_coding	17.3635	3.23268	2.65416	1.03643	3.11906	0.00181428	0.00787834
ENSG00000181016.9	LSMEM1	protein_coding	21.0092	3.13907	2.65463	0.926904	3.38662	0.000707605	0.00353036
ENSG00000260729.1	AC009690.1	protein_coding	17.7913	3.38668	2.65764	1.05467	3.21113	0.00132213	0.00602397
ENSG00000186994.11	KANK3	protein_coding	32.6032	3.21587	2.67186	0.978253	3.28736	0.0010113	0.00480343
ENSG00000197852.12	INKA2	protein_coding	30.5444	3.1654	2.67277	0.810431	3.90582	9.3906e-05	0.000619273
ENSG00000287553.1	AC090617.10	lncRNA	10.0637	3.49556	2.67326	1.11419	3.1373	0.0017051	0.00747637
ENSG00000286861.1	AL049779.4	lncRNA	3.78829	4.62679	2.67879	1.85234	2.49781	0.0124965	0.0396653
ENSG00000280067.1	AC023818.1	TEC	3.67849	4.50934	2.68253	1.77047	2.54697	0.0108663	0.035383
ENSG00000273199.1	AP000692.2	lncRNA	15.1463	3.32743	2.68554	1.05716	3.14751	0.00164666	0.00725551
ENSG00000224596.8	ZMIZ1-AS1	lncRNA	5.84343	4.6247	2.68817	1.78435	2.59181	0.00954728	0.0318034
ENSG00000234290.2	AC116366.1	lncRNA	4.60215	3.88681	2.68878	1.43345	2.71151	0.00669773	0.02372
ENSG00000127863.15	TNFRSF19	protein_coding	5.24897	5.84425	2.69493	1.97171	2.96405	0.00303617	0.0122293
ENSG00000156966.7	B3GNT7	protein_coding	4.11245	5.59005	2.6956	1.93963	2.88202	0.0039513	0.0152335
ENSG00000116741.8	RGS2	protein_coding	232.723	2.85773	2.70065	0.468184	6.10386	1.03539e-09	2.3109e-08
ENSG00000188825.14	LINC00910	lncRNA	196.214	2.77874	2.70247	0.334334	8.31127	9.46824e-17	7.1001e-15
ENSG00000160396.9	HIPK4	protein_coding	5.63302	3.34834	2.7025	1.12707	2.97083	0.00296992	0.0120015
ENSG00000136535.15	TBR1	protein_coding	7.04768	3.32633	2.70428	1.07862	3.08387	0.00204329	0.008716
ENSG00000130287.14	NCAN	protein_coding	8.52311	3.57124	2.71	1.47558	2.42022	0.015511	0.0474315
ENSG00000229915.1	AC016999.1	lncRNA	8.25502	3.61848	2.71005	1.42709	2.53557	0.0112263	0.0363327
ENSG00000128165.9	ADM2	protein_coding	15.9666	4.60977	2.71016	1.59239	2.89487	0.00379314	0.0147356
ENSG00000001617.12	SEMA3F	protein_coding	1526.19	2.84007	2.71255	0.412976	6.87709	6.10892e-12	2.1292e-10
ENSG00000229321.2	AC008269.1	lncRNA	12.5705	3.18966	2.7129	0.843044	3.7835	0.00015464	0.000954602
ENSG00000118515.11	SGK1	protein_coding	3549.85	2.89947	2.72052	0.477419	6.07322	1.2537e-09	2.7516e-08
ENSG00000273599.1	AL731571.1	lncRNA	28.66	3.11098	2.72959	0.804987	3.86464	0.000111255	0.000716268
ENSG00000236778.8	INTS6-AS1	lncRNA	57.4733	2.91372	2.73193	0.511193	5.69984	1.19922e-08	2.0954e-07
ENSG00000249319.2	AC068533.4	protein_coding	11.1713	4.12037	2.73195	1.44886	2.84386	0.00445705	0.01691
ENSG00000130066.16	SAT1	protein_coding	5705.4	2.99616	2.73233	0.59027	5.07592	3.8562e-07	4.7773e-06
ENSG00000274678.1	AC106886.3	lncRNA	3.44592	6.34736	2.7415	2.42638	2.61599	0.00889704	0.0300879
ENSG00000183760.11	ACP7	protein_coding	716.149	2.77993	2.74285	0.241399	11.5159	1.09676e-30	6.57956e-28
ENSG00000110090.13	CPT1A	protein_coding	140.677	2.86374	2.74429	0.391373	7.31716	2.53282e-13	1.11924e-11
ENSG00000167992.13	VWCE	protein_coding	33.6297	3.0078	2.75575	0.657641	4.57362	4.79378e-06	4.52779e-05
ENSG00000172232.10	AZU1	protein_coding	24.0583	3.13708	2.75686	0.756025	4.14943	3.33301e-05	0.000250995
ENSG00000066336.12	SPI1	protein_coding	10.4566	3.17801	2.76356	0.9753	3.2585	0.00112003	0.0052283
ENSG00000084710.14	EFR3B	protein_coding	538.944	3.12412	2.76442	0.523353	5.96943	2.38084e-09	4.89017e-08
ENSG00000101353.15	MROH8	protein_coding	58.1655	2.93724	2.76572	0.501127	5.86127	4.59334e-09	8.81148e-08
ENSG00000135678.12	CPM	protein_coding	85.9034	2.9517	2.76953	0.50772	5.81363	6.11308e-09	1.14442e-07
ENSG00000204282.4	TNRC6C-AS1	lncRNA	12.0739	4.97816	2.77094	1.711	2.9095	0.0036201	0.0141803
ENSG00000125931.11	CITED1	protein_coding	14.2623	3.22973	2.77459	0.897344	3.59921	0.00031919	0.00178705
ENSG00000226979.9	LTA	protein_coding	13.2774	3.80162	2.78301	1.34393	2.82873	0.0046733	0.0175855
ENSG00000279443.1	AL513497.1	TEC	36.1569	3.04459	2.78506	0.61583	4.94388	7.65824e-07	8.83048e-06
ENSG00000042832.12	TG	protein_coding	9.48806	3.8543	2.79468	1.47219	2.61808	0.00884253	0.0299445
ENSG00000250510.8	GPR162	protein_coding	25.2341	4.72701	2.79896	1.52796	3.09368	0.00197691	0.00847118
ENSG00000198910.14	L1CAM	protein_coding	3886.92	3.493	2.79959	0.740461	4.71732	2.38966e-06	2.4474e-05
ENSG00000249992.2	TMEM158	protein_coding	964.259	2.91903	2.81484	0.377151	7.73969	9.96589e-15	5.73531e-13
ENSG00000166145.14	SPINT1	protein_coding	377.899	2.9297	2.81646	0.405153	7.2311	4.79098e-13	2.02233e-11
ENSG00000189001.11	SBSN	protein_coding	68.8162	3.33289	2.81836	0.739856	4.50478	6.64409e-06	6.07824e-05
ENSG00000275476.1	AC009318.4	lncRNA	6.32792	4.08754	2.82796	1.3775	2.96737	0.00300359	0.0121119
ENSG00000167874.7	TMEM88	protein_coding	20.3923	3.04884	2.83594	0.622508	4.89767	9.69787e-07	1.09458e-05
ENSG00000073605.18	GSDMB	protein_coding	366.712	2.90748	2.83823	0.306555	9.48436	2.43883e-21	3.42422e-19
ENSG00000175356.13	SCUBE2	protein_coding	8.3852	3.81503	2.84141	1.21157	3.14883	0.00163925	0.0072309
ENSG00000270681.1	AC095055.1	lncRNA	24.6941	3.11732	2.843	0.664622	4.69037	2.72717e-06	2.74757e-05
ENSG00000243970.3	PPIEL	transcribed_unprocessed_pseudogene	43.1706	3.14637	2.84605	0.667004	4.71717	2.39142e-06	2.44793e-05
ENSG00000198336.9	MYL4	protein_coding	4.83328	4.24945	2.85067	1.53714	2.76452	0.00570059	0.0207797
ENSG00000133392.18	MYH11	protein_coding	9.19497	4.07481	2.85247	1.31487	3.09903	0.00194157	0.00834867
ENSG00000184060.11	ADAP2	protein_coding	13.8452	3.44066	2.85459	0.966777	3.55889	0.000372419	0.00203837
ENSG00000163874.11	ZC3H12A	protein_coding	438.409	2.9717	2.85639	0.391349	7.59348	3.11426e-14	1.61395e-12
ENSG00000166866.13	MYO1A	protein_coding	9.74947	3.55441	2.85658	1.16437	3.05265	0.00226827	0.00948963
ENSG00000105371.10	ICAM4	protein_coding	4.57584	3.72813	2.85699	1.49668	2.49094	0.0127406	0.0403304
ENSG00000123342.16	MMP19	protein_coding	27.1302	4.78947	2.86019	1.48293	3.22972	0.0012391	0.00571672
ENSG00000130038.10	CRACR2A	protein_coding	3.84074	4.83958	2.86206	1.85045	2.61535	0.0089135	0.030123
ENSG00000134802.18	SLC43A3	protein_coding	4048.95	3.31099	2.86991	0.496911	6.66315	2.68018e-11	8.25188e-10
ENSG00000182580.3	EPHB3	protein_coding	51.7945	3.2239	2.87232	0.728542	4.42514	9.63784e-06	8.44249e-05
ENSG00000160712.13	IL6R	protein_coding	534.495	2.92861	2.87248	0.268505	10.9071	1.06628e-27	3.90909e-25
ENSG00000160401.15	CFAP157	protein_coding	4.06169	6.16988	2.88047	2.04832	3.01216	0.00259397	0.0106674
ENSG00000158296.14	SLC13A3	protein_coding	7.39953	3.64088	2.88443	1.24474	2.92501	0.00344448	0.0136081
ENSG00000116032.5	GRIN3B	protein_coding	18.4741	3.64263	2.8924	0.997395	3.65215	0.000260057	0.00149271
ENSG00000159784.18	FAM131B	protein_coding	26.9606	3.30631	2.89389	0.763756	4.32901	1.49781e-05	0.000124224
ENSG00000228022.6	HCG20	lncRNA	7.56804	3.9708	2.90614	1.29417	3.06822	0.00215337	0.00908767
ENSG00000144671.10	SLC22A14	protein_coding	3.36292	6.51263	2.91778	2.46017	2.64723	0.0081154	0.0278876
ENSG00000286966.1	AL137800.1	lncRNA	25.5354	5.12747	2.92164	1.63639	3.13341	0.00172785	0.00755964
ENSG00000168646.13	AXIN2	protein_coding	96.6319	3.29476	2.92601	0.607278	5.42545	5.78075e-08	8.62408e-07
ENSG00000128274.17	A4GALT	protein_coding	111.543	3.21901	2.92757	0.538656	5.976	2.2868e-09	4.72072e-08
ENSG00000196993.8	NPIPB9	protein_coding	48.2789	3.28526	2.92947	0.681234	4.82252	1.41757e-06	1.53605e-05
ENSG00000188822.8	CNR2	protein_coding	4.18777	7.08908	2.93248	2.80589	2.5265	0.0115206	0.0370971
ENSG00000169184.6	MN1	protein_coding	288.152	3.50191	2.93265	0.637516	5.49307	3.95017e-08	6.13346e-07
ENSG00000283293.1	RN7SK	snRNA	213.765	3.18592	2.94063	0.570704	5.58245	2.37157e-08	3.88016e-07
ENSG00000102554.14	KLF5	protein_coding	3162.34	3.00287	2.94108	0.269302	11.1506	7.11364e-29	2.99636e-26
ENSG00000120051.15	CFAP58	protein_coding	36.9011	3.11611	2.94454	0.503387	6.19029	6.00528e-10	1.41869e-08
ENSG00000249550.7	LINC01234	lncRNA	96.3348	3.82287	2.94793	0.875473	4.36664	1.26173e-05	0.000107296
ENSG00000214456.8	PLIN5	protein_coding	24.2663	3.25444	2.95194	0.755211	4.30931	1.63767e-05	0.000134526
ENSG00000197540.8	GZMM	protein_coding	4.5186	5.26507	2.95747	2.01736	2.60988	0.00905732	0.0305101
ENSG00000244242.2	IFITM10	protein_coding	17.3203	3.45836	2.96322	0.8953	3.8628	0.000112095	0.00072027
ENSG00000140839.11	CLEC18B	protein_coding	9.29333	3.56109	2.97203	1.05466	3.37652	0.000734087	0.00363773
ENSG00000223638.3	RFPL4A	protein_coding	3.58787	6.38819	2.9793	2.19801	2.90636	0.00365663	0.0143036
ENSG00000196220.16	SRGAP3	protein_coding	77.2222	3.36134	2.98817	0.698283	4.81372	1.48147e-06	1.59742e-05
ENSG00000060558.4	GNA15	protein_coding	204.234	4.38264	2.9909	1.06786	4.10414	4.0582e-05	0.000297226
ENSG00000153234.15	NR4A2	protein_coding	140.91	3.17786	2.99164	0.489866	6.4872	8.74481e-11	2.43832e-09
ENSG00000258354.1	AC138932.2	lncRNA	5.39216	4.88747	3.0007	1.68558	2.89958	0.00373657	0.0145587
ENSG00000136826.15	KLF4	protein_coding	758.323	3.09444	3.0074	0.328764	9.41233	4.8524e-21	6.67103e-19
ENSG00000187479.8	C11orf96	protein_coding	11.0457	4.07211	3.01759	1.43972	2.8284	0.00467809	0.0176002
ENSG00000134594.5	RAB33A	protein_coding	4.64545	6.43663	3.02776	2.07199	3.10649	0.0018932	0.00817799
ENSG00000129654.8	FOXJ1	protein_coding	7.04496	4.57868	3.03886	1.86109	2.46021	0.0138855	0.043256
ENSG00000183091.19	NEB	protein_coding	24.6645	3.76548	3.04308	1.06988	3.51953	0.00043232	0.00231878
ENSG00000137285.10	TUBB2B	protein_coding	98.4822	3.256	3.04686	0.508175	6.40725	1.48166e-10	3.91098e-09
ENSG00000180613.11	GSX2	protein_coding	5.60518	6.63775	3.05343	2.04943	3.23883	0.00120021	0.00555413
ENSG00000178623.12	GPR35	protein_coding	43.4394	3.37278	3.0553	0.709719	4.75227	2.01143e-06	2.10022e-05
ENSG00000261239.6	ANKRD26P1	transcribed_unprocessed_pseudogene	9.9923	3.62177	3.05819	0.988063	3.66552	0.000246833	0.00142721
ENSG00000138166.6	DUSP5	protein_coding	3580.73	3.13036	3.05859	0.292105	10.7166	8.50892e-27	2.71695e-24
ENSG00000143107.10	FNDC7	protein_coding	4.62424	5.63211	3.06541	2.28764	2.46197	0.0138177	0.0430921
ENSG00000284977.2	AL160272.1	lncRNA	4.0623	6.61995	3.06905	2.26695	2.9202	0.00349803	0.0137812
ENSG00000260342.2	AC138811.2	protein_coding	202.069	3.2429	3.07716	0.464693	6.97859	2.9815e-12	1.07709e-10
ENSG00000233232.7	NPIPB7	protein_coding	14.7836	4.30214	3.08265	1.23054	3.49615	0.000472023	0.0024979
ENSG00000099860.9	GADD45B	protein_coding	6686.1	3.19927	3.08552	0.369985	8.64702	5.28634e-18	4.67204e-16
ENSG00000287853.1	AL031668.2	lncRNA	21.6748	3.71264	3.09101	0.978457	3.79438	0.000148012	0.000921155
ENSG00000198156.10	NPIPB6	protein_coding	47.5033	3.57784	3.0943	0.76845	4.65592	3.22537e-06	3.19583e-05
ENSG00000285942.1	AC018362.3	protein_coding	11.039	3.96862	3.09934	1.05255	3.77049	0.000162928	0.000998912
ENSG00000137267.6	TUBB2A	protein_coding	1259.46	3.20732	3.09938	0.354627	9.04422	1.50743e-19	1.73503e-17
ENSG00000237575.4	PYY2	transcribed_unprocessed_pseudogene	25.3202	3.57604	3.1003	0.880646	4.0607	4.89266e-05	0.000349045
ENSG00000106328.10	FSCN3	protein_coding	5.45493	5.62855	3.10398	2.03849	2.76114	0.00576008	0.0209618
ENSG00000205097.6	FRG2	protein_coding	6.17499	4.7614	3.11997	1.84143	2.5857	0.00971804	0.0322961
ENSG00000272899.4	ATP6V1FNB	protein_coding	43.8965	3.41571	3.13309	0.611601	5.58487	2.33879e-08	3.83603e-07
ENSG00000085465.13	OVGP1	protein_coding	46.0751	3.45458	3.13587	0.668243	5.16965	2.34535e-07	3.04665e-06
ENSG00000254400.1	AC091564.2	lncRNA	5.23213	6.42946	3.13691	1.92753	3.3356	0.000851151	0.00413909
ENSG00000152154.11	TMEM178A	protein_coding	20.0195	3.78493	3.13791	0.925665	4.08887	4.33473e-05	0.000314455
ENSG00000128564.7	VGF	protein_coding	1278.04	3.46806	3.14777	0.659469	5.25886	1.44949e-07	1.99137e-06
ENSG00000248323.7	LUCAT1	lncRNA	128.371	3.56298	3.16134	0.717673	4.96463	6.88333e-07	8.03094e-06
ENSG00000103888.17	CEMIP	protein_coding	49.3616	3.8178	3.16139	0.806593	4.73325	2.20955e-06	2.2854e-05
ENSG00000203721.7	LINC00862	lncRNA	9.54043	4.61107	3.1643	1.39297	3.31023	0.000932188	0.00447708
ENSG00000116990.11	MYCL	protein_coding	22.6276	3.72407	3.1679	0.83651	4.45191	8.51095e-06	7.55905e-05
ENSG00000242732.4	RTL5	protein_coding	548.611	3.35778	3.1763	0.458825	7.31822	2.51287e-13	1.11292e-11
ENSG00000104419.17	NDRG1	protein_coding	5673.3	3.47331	3.17784	0.565962	6.13701	8.40905e-10	1.9113e-08
ENSG00000260257.2	AL035071.1	lncRNA	123.41	3.38298	3.18151	0.501782	6.74192	1.56307e-11	5.03428e-10
ENSG00000261371.6	PECAM1	protein_coding	20.2662	4.13941	3.18153	1.06251	3.89589	9.78399e-05	0.00064137
ENSG00000103528.17	SYT17	protein_coding	44.6972	4.09537	3.18298	0.953102	4.29688	1.73217e-05	0.000141235
ENSG00000133874.2	RNF122	protein_coding	76.6301	3.40369	3.18888	0.47852	7.11296	1.1358e-12	4.48812e-11
ENSG00000254827.6	SLC22A18AS	protein_coding	15.7036	5.16589	3.18904	1.6057	3.21722	0.00129438	0.00591936
ENSG00000160223.17	ICOSLG	protein_coding	70.1532	3.46568	3.19764	0.555074	6.24363	4.2753e-10	1.03217e-08
ENSG00000171346.16	KRT15	protein_coding	58.4201	4.01944	3.20322	0.85271	4.71372	2.43234e-06	2.48724e-05
ENSG00000214097.5	SMCO1	protein_coding	3.35114	6.28842	3.2056	2.0801	3.02313	0.00250173	0.010331
ENSG00000230417.12	LINC00595	lncRNA	3.51721	6.98256	3.21918	2.8157	2.47986	0.0131433	0.0414
ENSG00000228570.7	NUTM2E	protein_coding	39.0882	3.91086	3.22254	1.04722	3.73451	0.000188078	0.00112898
ENSG00000130783.14	CCDC62	protein_coding	27.4039	3.69509	3.23587	0.787203	4.69395	2.67975e-06	2.70668e-05
ENSG00000173366.11	AC097637.1	protein_coding	6.89107	4.04345	3.23847	1.17596	3.43841	0.000585134	0.0029979
ENSG00000185955.5	C7orf61	protein_coding	25.3412	3.81104	3.24148	0.829368	4.59511	4.32518e-06	4.1365e-05
ENSG00000167034.10	NKX3-1	protein_coding	298.352	3.32105	3.24474	0.295012	11.2574	2.13064e-29	1.00429e-26
ENSG00000101049.17	SGK2	protein_coding	11.6661	4.02309	3.24617	1.04752	3.84058	0.000122743	0.000781333
ENSG00000164949.8	GEM	protein_coding	934.573	3.6228	3.24749	0.653512	5.54358	2.96341e-08	4.75418e-07
ENSG00000122986.14	HVCN1	protein_coding	7.1071	5.03816	3.25947	1.65196	3.04981	0.00228986	0.00955977
ENSG00000261359.2	PYCARD-AS1	lncRNA	8.9376	3.97531	3.26174	1.13079	3.51552	0.000438894	0.00234959
ENSG00000215529.12	EFCAB8	protein_coding	22.2244	3.84635	3.2713	0.967263	3.97653	6.99283e-05	0.000478359
ENSG00000064195.7	DLX3	protein_coding	5.88993	6.16471	3.27601	1.75724	3.50817	0.000451198	0.00240441
ENSG00000166278.15	C2	protein_coding	36.7232	4.18095	3.27942	0.992265	4.21354	2.514e-05	0.000197264
ENSG00000068976.14	PYGM	protein_coding	28.7159	3.80409	3.28279	0.85048	4.47288	7.7173e-06	6.93191e-05
ENSG00000010310.9	GIPR	protein_coding	11.368	4.69378	3.2918	1.45974	3.21549	0.0013022	0.0059454
ENSG00000169429.11	CXCL8	protein_coding	1843.99	4.45561	3.29477	1.01439	4.3924	1.12107e-05	9.63576e-05
ENSG00000105419.18	MEIS3	protein_coding	72.3123	3.62991	3.35152	0.57509	6.31189	2.75653e-10	6.87766e-09
ENSG00000101670.12	LIPG	protein_coding	90.8784	3.49158	3.3733	0.394639	8.84753	8.94803e-19	8.94667e-17
ENSG00000176945.17	MUC20	protein_coding	18.0187	4.28755	3.37647	1.12583	3.80835	0.000139895	0.000875591
ENSG00000175267.15	VWA3A	protein_coding	12.4358	4.04878	3.38578	1.07006	3.7837	0.000154511	0.000954106
ENSG00000263934.5	SNORD3A	snoRNA	139.848	3.61781	3.39465	0.517149	6.99569	2.63959e-12	9.71302e-11
ENSG00000196611.5	MMP1	protein_coding	205187	3.6891	3.39833	0.38713	9.52935	1.58264e-21	2.32086e-19
ENSG00000250397.2	AP006623.1	lncRNA	23.0689	3.78434	3.3996	0.748374	5.05674	4.2648e-07	5.23436e-06
ENSG00000105641.4	SLC5A5	protein_coding	7.47154	4.77125	3.41294	1.73922	2.74333	0.006082	0.0218919
ENSG00000182965.6	NPM1P14	processed_pseudogene	5.14044	7.53839	3.41344	2.77365	2.71785	0.00657068	0.0233679
ENSG00000087074.8	PPP1R15A	protein_coding	10045.4	3.48406	3.42311	0.254547	13.6873	1.20968e-42	4.7896e-39
ENSG00000095752.7	IL11	protein_coding	932.844	4.08404	3.4304	0.941985	4.33557	1.45383e-05	0.000121287
ENSG00000259969.1	AL049838.1	lncRNA	4.06056	6.97865	3.43192	2.41873	2.88525	0.00391098	0.0151074
ENSG00000143110.11	C1orf162	protein_coding	18.4388	4.17309	3.43489	1.00609	4.14784	3.3562e-05	0.000252538
ENSG00000184497.13	TMEM255B	protein_coding	23.5263	3.92425	3.44887	0.835029	4.69954	2.60753e-06	2.64318e-05
ENSG00000110876.10	SELPLG	protein_coding	97.8555	4.09303	3.45443	0.787697	5.1962	2.03405e-07	2.69171e-06
ENSG00000104327.7	CALB1	protein_coding	106.503	5.52945	3.47056	1.43498	3.85333	0.000116523	0.000746058
ENSG00000225329.3	LHFPL3-AS2	lncRNA	18.2441	4.6386	3.47895	1.46396	3.16852	0.00153216	0.00682848
ENSG00000111319.13	SCNN1A	protein_coding	65.2858	3.80577	3.50574	0.5818	6.54137	6.09577e-11	1.73637e-09
ENSG00000171223.6	JUNB	protein_coding	2151.06	3.66927	3.51753	0.40385	9.08572	1.03013e-19	1.20672e-17
ENSG00000206077.12	ZDHHC11B	protein_coding	30.9043	4.5199	3.51764	1.15604	3.90983	9.23611e-05	0.000610509
ENSG00000143333.7	RGS16	protein_coding	76.4943	3.82751	3.5192	0.635897	6.01906	1.75429e-09	3.72636e-08
ENSG00000285684.1	AL137781.1	lncRNA	4.52939	7.22516	3.53378	2.43851	2.96294	0.00304718	0.0122612
ENSG00000153531.13	ADPRHL1	protein_coding	160.53	4.27219	3.53705	1.01075	4.22676	2.37081e-05	0.00018759
ENSG00000268083.5	AC008982.1	protein_coding	12.6888	4.95889	3.55484	1.49468	3.3177	0.000907614	0.00437072
ENSG00000288640.1	AC005192.1	protein_coding	350.085	3.8007	3.55666	0.522979	7.26741	3.66447e-13	1.57365e-11
ENSG00000144488.15	ESPNL	protein_coding	4.5714	5.93782	3.56509	2.25256	2.63603	0.00838825	0.0286593
ENSG00000139219.19	COL2A1	protein_coding	4.11335	7.11431	3.57557	2.43498	2.92172	0.00348106	0.013719
ENSG00000287721.1	AC061975.8	lncRNA	32.6959	3.86415	3.58067	0.626986	6.16305	7.13556e-10	1.65027e-08
ENSG00000050628.20	PTGER3	protein_coding	12.9546	4.70653	3.58416	1.46269	3.21771	0.00129218	0.00591117
ENSG00000007516.14	BAIAP3	protein_coding	22.8272	4.43849	3.60288	0.974268	4.55571	5.22077e-06	4.8891e-05
ENSG00000197768.10	STPG3	protein_coding	9.75593	8.56058	3.6086	3.24141	2.641	0.00826606	0.028312
ENSG00000167723.15	TRPV3	protein_coding	111.358	3.79516	3.61649	0.489824	7.74802	9.33371e-15	5.38716e-13
ENSG00000267385.1	AC011498.4	protein_coding	6.98805	4.83724	3.62824	1.4952	3.23518	0.00121565	0.00562162
ENSG00000137270.11	GCM1	protein_coding	6.24052	5.31871	3.63396	1.84176	2.88784	0.00387899	0.0150044
ENSG00000138615.6	CILP	protein_coding	7.56298	5.38931	3.64548	1.65645	3.25353	0.0011398	0.00531058
ENSG00000057468.7	MSH4	protein_coding	11.0127	4.49793	3.65446	1.12914	3.9835	6.79077e-05	0.000466309
ENSG00000147655.12	RSPO2	protein_coding	5.63853	5.78292	3.65468	1.82213	3.17372	0.001505	0.00672108
ENSG00000005001.10	PRSS22	protein_coding	48.4805	3.97264	3.65524	0.702468	5.65525	1.55615e-08	2.6376e-07
ENSG00000153902.14	LGI4	protein_coding	6.66612	5.37062	3.66002	1.67525	3.20586	0.0013466	0.00611577
ENSG00000124762.14	CDKN1A	protein_coding	1498.33	4.14022	3.68608	0.706561	5.85968	4.63762e-09	8.8878e-08
ENSG00000105668.7	UPK1A	protein_coding	4.56187	6.90511	3.69094	1.99503	3.46115	0.000537881	0.00279486
ENSG00000206172.8	HBA1	protein_coding	18.8897	4.38598	3.69115	1.04707	4.18882	2.80409e-05	0.000217526
ENSG00000273983.1	H3C8	protein_coding	17.4232	6.77028	3.6921	1.65657	4.08693	4.37114e-05	0.000316632
ENSG00000272822.2	AC073610.2	protein_coding	20.0636	4.63726	3.69381	1.0762	4.30894	1.64042e-05	0.000134641
ENSG00000099338.23	CATSPERG	protein_coding	42.792	4.15536	3.69482	0.761231	5.45873	4.79556e-08	7.30852e-07
ENSG00000110375.3	UPK2	protein_coding	5.92058	6.6349	3.70525	1.71936	3.85893	0.000113886	0.00073059
ENSG00000213937.4	CLDN9	protein_coding	55.0049	4.13742	3.72596	0.704284	5.87465	4.23747e-09	8.20031e-08
ENSG00000259399.1	TGIF2-RAB5IF	protein_coding	24.674	4.26149	3.72752	0.769047	5.54126	3.00304e-08	4.80997e-07
ENSG00000128917.8	DLL4	protein_coding	52.2985	4.26162	3.73367	0.773751	5.50775	3.63458e-08	5.68355e-07
ENSG00000136002.20	ARHGEF4	protein_coding	379.394	4.08275	3.73854	0.469507	8.69583	3.44317e-18	3.15576e-16
ENSG00000183508.5	TENT5C	protein_coding	80.3248	5.01008	3.75413	1.34053	3.73739	0.000185943	0.00111922
ENSG00000115602.17	IL1RL1	protein_coding	984.069	6.09607	3.7597	1.42647	4.27353	1.92404e-05	0.000154901
ENSG00000063660.9	GPC1	protein_coding	2893.17	3.92184	3.75989	0.366276	10.7074	9.40109e-27	2.95418e-24
ENSG00000109321.11	AREG	protein_coding	1605.13	3.8918	3.76256	0.307211	12.6682	8.87568e-37	1.0336e-33
ENSG00000179921.15	GPBAR1	protein_coding	10.3982	4.58342	3.77169	1.02981	4.45075	8.55707e-06	7.5932e-05
ENSG00000104722.14	NEFM	protein_coding	7.58329	6.80756	3.77421	2.78668	2.4429	0.01457	0.0450057
ENSG00000139679.15	LPAR6	protein_coding	34.181	4.21563	3.77638	0.700298	6.01977	1.74666e-09	3.71414e-08
ENSG00000182759.4	MAFA	protein_coding	68.6461	4.55415	3.79016	1.04936	4.33994	1.42519e-05	0.000119199
ENSG00000257242.8	LINC01619	lncRNA	7.47487	5.40567	3.79775	1.6116	3.35422	0.000795897	0.00390396
ENSG00000144550.13	CPNE9	protein_coding	14.1327	4.75565	3.81061	1.26164	3.76941	0.000163636	0.00100263
ENSG00000120885.22	CLU	protein_coding	1523.02	4.34619	3.81074	0.713745	6.08928	1.13421e-09	2.51444e-08
ENSG00000274286.2	ADRA2B	protein_coding	3.94687	7.14444	3.81074	2.40304	2.97309	0.00294818	0.0119332
ENSG00000278959.1	AC006378.1	TEC	4.71837	6.90869	3.81965	1.96113	3.5228	0.000427007	0.00229464
ENSG00000261087.1	ZNNT1	lncRNA	57.7104	4.21032	3.82338	0.634753	6.63301	3.28915e-11	9.91101e-10
ENSG00000188959.9	C9orf152	protein_coding	9.50548	5.06375	3.85074	1.45961	3.46925	0.000521921	0.00272193
ENSG00000167676.4	PLIN4	protein_coding	55.0647	6.64765	3.85636	2.26088	2.9403	0.00327898	0.0130585
ENSG00000091513.16	TF	protein_coding	27.2248	4.57652	3.87934	0.943563	4.85026	1.23303e-06	1.35763e-05
ENSG00000126217.21	MCF2L	protein_coding	8.72067	5.23351	3.91741	1.39122	3.76181	0.000168685	0.00103038
ENSG00000074181.9	NOTCH3	protein_coding	130.977	4.65822	3.91813	0.771169	6.04047	1.53668e-09	3.30311e-08
ENSG00000239605.11	STPG4	protein_coding	4.44125	7.11552	3.92406	2.05169	3.46813	0.000524086	0.00273035
ENSG00000015520.15	NPC1L1	protein_coding	16.1452	4.87384	3.92805	1.16785	4.17335	3.00155e-05	0.000229694
ENSG00000267898.1	AC026803.2	lncRNA	7.20705	5.62039	3.94122	1.74181	3.22676	0.00125201	0.0057642
ENSG00000225899.8	FRG2B	protein_coding	15.4745	5.07892	3.94734	1.46313	3.47127	0.000518002	0.00270863
ENSG00000010671.16	BTK	protein_coding	4.80354	7.08597	3.94826	1.98797	3.56442	0.000364659	0.00200421
ENSG00000241458.1	RPL7P19	processed_pseudogene	7.21071	6.6563	3.96493	2.31385	2.87672	0.00401835	0.0154588
ENSG00000135625.8	EGR4	protein_coding	36.0372	4.56702	3.98443	0.925501	4.93464	8.02982e-07	9.225e-06
ENSG00000141574.8	SECTM1	protein_coding	96.9035	5.40006	4.0369	1.07653	5.01619	5.27066e-07	6.33535e-06
ENSG00000204103.4	MAFB	protein_coding	23.5944	5.19116	4.04124	1.11968	4.63628	3.54732e-06	3.47553e-05
ENSG00000162772.17	ATF3	protein_coding	965.595	4.83129	4.06754	0.891396	5.41992	5.96265e-08	8.86206e-07
ENSG00000257225.1	AC079601.1	lncRNA	9.46973	5.88198	4.1169	1.58324	3.71515	0.000203085	0.00120699
ENSG00000128016.7	ZFP36	protein_coding	920.146	4.29398	4.12275	0.399173	10.7572	5.48107e-27	1.80848e-24
ENSG00000099822.3	HCN2	protein_coding	215.251	4.41313	4.14886	0.47805	9.23153	2.66801e-20	3.38581e-18
ENSG00000160471.13	COX6B2	protein_coding	5.61384	7.57819	4.14888	2.21722	3.41788	0.000631113	0.00319544
ENSG00000099617.4	EFNA2	protein_coding	10.7024	5.35358	4.17459	1.29698	4.12774	3.66351e-05	0.000272553
ENSG00000166670.10	MMP10	protein_coding	15.5366	6.23754	4.2072	1.54533	4.03638	5.42811e-05	0.000382421
ENSG00000178297.13	TMPRSS9	protein_coding	13.4475	5.13512	4.21006	1.12705	4.55624	5.20784e-06	4.88392e-05
ENSG00000198719.9	DLL1	protein_coding	61.4433	5.05867	4.21184	1.01228	4.99729	5.81405e-07	6.91295e-06
ENSG00000286996.1	AC099332.2	lncRNA	33.8936	4.79018	4.26215	0.779627	6.14419	8.03704e-10	1.83517e-08
ENSG00000111886.11	GABRR2	protein_coding	58.2478	5.00408	4.26511	0.777357	6.4373	1.21616e-10	3.2668e-09
ENSG00000187066.8	TMEM262	protein_coding	13.9253	5.77883	4.30834	1.32947	4.34671	1.38193e-05	0.00011617
ENSG00000122133.17	PAEP	protein_coding	269.045	4.51913	4.36178	0.389501	11.6024	4.00761e-31	2.64462e-28
ENSG00000118004.18	COLEC11	protein_coding	10.1291	6.89844	4.37718	1.8814	3.66665	0.000245751	0.00142214
ENSG00000116254.18	CHD5	protein_coding	167.539	4.71271	4.37989	0.582184	8.09489	5.73157e-16	3.80765e-14
ENSG00000173714.8	WFIKKN2	protein_coding	16.6207	5.63842	4.44168	1.39986	4.02785	5.62895e-05	0.000394744
ENSG00000254501.1	AP003068.1	lncRNA	10.2975	7.04812	4.45679	2.0464	3.44415	0.000572858	0.00294492
ENSG00000262202.4	AC007952.4	lncRNA	58.6267	4.98614	4.45813	0.769984	6.47564	9.44095e-11	2.60673e-09
ENSG00000155265.11	GOLGA7B	protein_coding	50.5666	5.27036	4.46465	0.831689	6.33694	2.34374e-10	5.98698e-09
ENSG00000159167.12	STC1	protein_coding	5074.34	6.22992	4.47922	0.987308	6.31001	2.79016e-10	6.9393e-09
ENSG00000174460.4	ZCCHC12	protein_coding	20.1025	5.79722	4.63049	1.25889	4.60503	4.12411e-06	3.96527e-05
ENSG00000145107.16	TM4SF19	protein_coding	594.982	4.82396	4.64035	0.386697	12.4748	1.02477e-35	1.06776e-32
ENSG00000115738.10	ID2	protein_coding	371.474	6.03571	4.65114	1.11258	5.42496	5.79664e-08	8.63476e-07
ENSG00000260903.3	XKR7	protein_coding	12.3857	6.3854	4.66117	1.702	3.7517	0.000175638	0.00106529
ENSG00000143816.8	WNT9A	protein_coding	272.74	5.03629	4.68259	0.53291	9.45056	3.37038e-21	4.69883e-19
ENSG00000237927.1	AL078604.2	lncRNA	7.50055	7.68796	4.70629	1.74875	4.39628	1.10124e-05	9.49121e-05
ENSG00000232810.4	TNF	protein_coding	11.7207	6.98202	4.7385	1.69208	4.1263	3.6864e-05	0.00027405
ENSG00000255587.9	RAB44	protein_coding	16.4077	5.58452	4.79008	1.11846	4.99306	5.94301e-07	7.05781e-06
ENSG00000120738.8	EGR1	protein_coding	18961.6	5.25175	4.81319	0.649719	8.08311	6.31373e-16	4.13884e-14
ENSG00000172969.7	FRG2C	protein_coding	14.5176	6.17763	4.81469	1.46219	4.22491	2.39032e-05	0.000188907
ENSG00000169896.18	ITGAM	protein_coding	15.3653	7.68706	4.85314	1.96925	3.90355	9.47919e-05	0.000624075
ENSG00000179388.9	EGR3	protein_coding	83.7762	6.7074	4.94388	1.56786	4.27805	1.88535e-05	0.000152096
ENSG00000198576.4	ARC	protein_coding	4459.73	6.34661	4.94609	1.37751	4.60729	4.07954e-06	3.93197e-05
ENSG00000213386.3	AC022217.1	processed_pseudogene	9.81434	8.47751	4.95422	2.13489	3.97093	7.15924e-05	0.000488561
ENSG00000125740.14	FOSB	protein_coding	1400.1	5.46097	4.96655	0.670891	8.13987	3.95708e-16	2.69204e-14
ENSG00000177238.14	TRIM72	protein_coding	24.0253	6.25834	5.08788	1.20381	5.19879	2.00593e-07	2.65806e-06
ENSG00000010610.10	CD4	protein_coding	16.639	8.31793	5.12392	1.63066	5.10096	3.3794e-07	4.23227e-06
ENSG00000156427.8	FGF18	protein_coding	81.5633	6.21744	5.3015	0.940752	6.60901	3.86893e-11	1.14832e-09
ENSG00000196189.13	SEMA4A	protein_coding	28.1324	6.50851	5.44349	1.04734	6.21429	5.15562e-10	1.23716e-08
ENSG00000123358.20	NR4A1	protein_coding	1135.76	6.2615	5.51793	0.765229	8.18252	2.77974e-16	1.90417e-14
ENSG00000265185.6	SNORD3B-1	snoRNA	30.4839	8.74868	5.57262	1.55554	5.62421	1.8636e-08	3.11603e-07
ENSG00000124216.4	SNAI1	protein_coding	1799.42	6.14106	5.59239	0.652717	9.40846	5.03455e-21	6.87372e-19
ENSG00000262074.7	SNORD3B-2	snoRNA	39.5814	6.69978	5.60859	0.997029	6.71975	1.82039e-11	5.79393e-10
ENSG00000173110.8	HSPA6	protein_coding	138.781	7.08329	5.63634	1.10289	6.42247	1.34082e-10	3.57257e-09
ENSG00000228705.2	LINC00659	lncRNA	89.2623	6.49921	5.91851	0.735643	8.83474	1.00334e-18	9.98149e-17
ENSG00000170345.10	FOS	protein_coding	8378.12	6.70202	6.12686	0.665843	10.0655	7.85254e-24	1.67158e-21
ENSG00000108551.5	RASD1	protein_coding	1095.21	7.75965	6.5412	0.998547	7.77094	7.79066e-15	4.56307e-13

## Sheet: 8505c_U0126_DEG
Ensemble Genecode	Gene names	Gene type	baseMean	log2FoldChange	shrunkenlfc	lfcSE	stat	pvalue	padj
ENSG00000164283.13	ESM1	protein_coding	4241.81	-6.34803	-6.23217	0.263942	-24.0508	8.18803e-128	7.04908e-124
ENSG00000163661.4	PTX3	protein_coding	3477.83	-5.56999	-5.49346	0.229439	-24.2765	3.47152e-130	5.97726e-126		Underexpressed genes
ENSG00000086696.11	HSD17B2	protein_coding	160.626	-5.2644	-5.10423	0.41218	-12.7721	2.34727e-37	2.24529e-34		Overexpressed genes
ENSG00000188487.12	INSC	protein_coding	66.598	-6.02196	-4.94638	0.869487	-6.92588	4.33287e-12	3.71161e-10
ENSG00000123689.6	G0S2	protein_coding	2433.05	-4.91172	-4.4314	0.560902	-8.75682	2.00829e-18	4.26898e-16
ENSG00000164161.10	HHIP	protein_coding	530.411	-4.40746	-4.3385	0.258598	-17.0437	3.89306e-65	1.34062e-61
ENSG00000244405.8	ETV5	protein_coding	3057.95	-4.28334	-4.23349	0.200251	-21.3899	1.66047e-101	9.52997e-98
ENSG00000115602.17	IL1RL1	protein_coding	984.069	-4.2325	-4.12399	0.327656	-12.9175	3.58668e-38	3.63268e-35
ENSG00000240871.5	KRTAP4-7	protein_coding	18.1894	-5.86924	-4.02917	1.42018	-4.13275	3.58447e-05	0.000566735
ENSG00000139318.8	DUSP6	protein_coding	1520.05	-3.98118	-3.89407	0.277283	-14.3578	9.51888e-47	1.48996e-43
ENSG00000187678.10	SPRY4	protein_coding	1341.03	-3.95732	-3.88118	0.262461	-15.0777	2.27019e-51	4.88603e-48
ENSG00000169429.11	CXCL8	protein_coding	1843.99	-4.79706	-3.85116	1.00547	-4.77098	1.83333e-06	4.40869e-05
ENSG00000069122.19	ADGRF5	protein_coding	35.6477	-4.30589	-3.80797	0.7758	-5.55025	2.85262e-08	1.07008e-06
ENSG00000114771.14	AADAC	protein_coding	121.06	-3.84404	-3.76496	0.340476	-11.2902	1.46702e-29	1.05246e-26
ENSG00000123496.8	IL13RA2	protein_coding	59.8636	-3.82733	-3.68983	0.444334	-8.61365	7.077e-18	1.3154e-15
ENSG00000181773.7	GPR3	protein_coding	376.408	-3.88422	-3.66619	0.443556	-8.75698	2.00549e-18	4.26898e-16
ENSG00000257219.6	LNCOG	lncRNA	33.686	-4.16494	-3.61051	0.778793	-5.34794	8.896e-08	2.97999e-06
ENSG00000082126.18	MPP4	protein_coding	116.031	-3.70466	-3.58617	0.382288	-9.69077	3.30022e-22	1.03315e-19
ENSG00000241749.4	RPSAP52	transcribed_processed_pseudogene	60.7847	-4.62904	-3.48634	0.959173	-4.82608	1.39248e-06	3.4647e-05
ENSG00000108342.13	CSF3	protein_coding	14.8155	-4.18992	-3.47813	0.955981	-4.38285	1.17137e-05	0.000219463
ENSG00000163739.5	CXCL1	protein_coding	1149.25	-3.78711	-3.40315	0.641987	-5.89904	3.65615e-09	1.69225e-07
ENSG00000189056.14	RELN	protein_coding	37.1976	-3.71781	-3.36586	0.669171	-5.55585	2.7627e-08	1.04316e-06
ENSG00000171873.8	ADRA1D	protein_coding	36.3396	-3.65823	-3.35997	0.676058	-5.41112	6.26317e-08	2.15678e-06
ENSG00000135298.14	ADGRB3	protein_coding	79.2426	-3.47848	-3.34331	0.380469	-9.14259	6.09735e-20	1.49977e-17
ENSG00000254166.3	CASC19	lncRNA	18.2084	-3.76908	-3.2874	0.883994	-4.26369	2.01077e-05	0.000347951
ENSG00000148680.16	HTR7	protein_coding	137.971	-3.38453	-3.17918	0.465915	-7.26426	3.75086e-13	3.93794e-11
ENSG00000175832.13	ETV4	protein_coding	2049.26	-3.26691	-3.17088	0.327921	-9.96249	2.22414e-23	7.50887e-21
ENSG00000267279.2	AC090409.1	lncRNA	38.4772	-3.35837	-3.13833	0.547079	-6.13872	8.31905e-10	4.42091e-08
ENSG00000231811.3	AL159166.1	lncRNA	50.8432	-3.29478	-3.1308	0.52244	-6.30653	2.85365e-10	1.68846e-08
ENSG00000176659.9	C20orf197	lncRNA	287.394	-3.12543	-3.09837	0.216406	-14.4424	2.79797e-47	4.81755e-44
ENSG00000128917.8	DLL4	protein_coding	52.2985	-3.88468	-3.09186	0.890149	-4.36407	1.27663e-05	0.00023789
ENSG00000287023.1	AC018978.1	lncRNA	12.9669	-3.69648	-3.04713	0.936794	-3.94588	7.95069e-05	0.0011166
ENSG00000240602.7	AADACP1	transcribed_unprocessed_pseudogene	96.6226	-3.09146	-3.03049	0.328793	-9.40245	5.33065e-21	1.48037e-18
ENSG00000140030.6	GPR65	protein_coding	201.969	-3.1637	-3.01649	0.466297	-6.78474	1.16295e-11	8.89944e-10
ENSG00000117152.13	RGS4	protein_coding	2843.3	-3.40209	-2.99052	0.859324	-3.95903	7.52552e-05	0.00106655
ENSG00000168306.13	ACOX2	protein_coding	64.0423	-3.10849	-2.96158	0.476743	-6.52027	7.01828e-11	4.73885e-09
ENSG00000203785.9	SPRR2E	protein_coding	32.765	-3.18725	-2.94078	0.654137	-4.87245	1.10225e-06	2.82e-05
ENSG00000164484.12	TMEM200A	protein_coding	24.1758	-3.71058	-2.9373	0.994927	-3.7295	0.000191863	0.00228932
ENSG00000149948.14	HMGA2	protein_coding	2990.02	-2.9885	-2.90987	0.308875	-9.67545	3.83399e-22	1.15813e-19
ENSG00000231298.7	MANCR	lncRNA	62.039	-2.96632	-2.88295	0.39488	-7.51197	5.82434e-14	6.68557e-12
ENSG00000120279.6	MYCT1	protein_coding	14.2317	-3.63526	-2.82709	1.14828	-3.16584	0.00154634	0.0123664
ENSG00000256268.2	LINC02454	lncRNA	50.2312	-3.1735	-2.82698	0.62071	-5.1127	3.17593e-07	9.28407e-06
ENSG00000163762.7	TM4SF18	protein_coding	350.483	-2.8476	-2.82371	0.206234	-13.8076	2.2935e-43	2.63263e-40
ENSG00000256001.2	AC079949.1	lncRNA	10.8052	-4.87001	-2.81566	1.65757	-2.93805	0.00330286	0.0229032
ENSG00000197467.15	COL13A1	protein_coding	714.69	-2.83166	-2.80397	0.202383	-13.9916	1.75462e-44	2.15794e-41
ENSG00000286215.1	AL356534.1	transcribed_processed_pseudogene	19.502	-3.74895	-2.78838	1.17455	-3.19182	0.00141381	0.0115689
ENSG00000212722.7	KRTAP4-9	protein_coding	36.4473	-3.428	-2.78511	1.09035	-3.14394	0.00166691	0.0131354
ENSG00000285108.1	AC103718.1	lncRNA	61.4011	-2.87798	-2.76601	0.425899	-6.75743	1.40465e-11	1.05613e-09
ENSG00000138675.16	FGF5	protein_coding	924.201	-2.82743	-2.74484	0.330774	-8.54792	1.25322e-17	2.24096e-15
ENSG00000157111.13	TMEM171	protein_coding	289.64	-2.80065	-2.74341	0.274061	-10.2191	1.6287e-24	6.37339e-22
ENSG00000121895.8	TMEM156	protein_coding	18.519	-3.2292	-2.72254	0.977779	-3.30259	0.000957967	0.00848907
ENSG00000248905.10	FMN1	protein_coding	827.88	-2.757	-2.6789	0.328324	-8.3972	4.57248e-17	7.79494e-15
ENSG00000103888.17	CEMIP	protein_coding	49.3616	-2.87092	-2.67148	0.555057	-5.1723	2.31229e-07	6.99702e-06
ENSG00000134363.12	FST	protein_coding	282.247	-2.70364	-2.65648	0.247261	-10.9343	7.89767e-28	3.99947e-25
ENSG00000171388.12	APLN	protein_coding	2017.09	-2.76592	-2.65386	0.393264	-7.03322	2.01823e-12	1.85336e-10
ENSG00000118503.15	TNFAIP3	protein_coding	2047.35	-2.84537	-2.63744	0.564261	-5.04264	4.59152e-07	1.30028e-05
ENSG00000168505.7	GBX2	protein_coding	120.959	-2.88005	-2.63642	0.546828	-5.26683	1.38799e-07	4.49219e-06
ENSG00000126562.17	WNK4	protein_coding	731.835	-2.82337	-2.63604	0.398574	-7.08367	1.40388e-12	1.35798e-10
ENSG00000175746.6	C15orf54	lncRNA	37.2456	-2.80952	-2.62425	0.604207	-4.64992	3.32058e-06	7.34881e-05
ENSG00000163915.7	IGF2BP2-AS1	lncRNA	8.90878	-3.42848	-2.58935	1.28348	-2.67123	0.00755744	0.0435193
ENSG00000159167.12	STC1	protein_coding	5074.34	-3.07719	-2.58062	0.967831	-3.17947	0.00147547	0.0119103
ENSG00000102755.12	FLT1	protein_coding	39.7831	-2.70329	-2.57618	0.510694	-5.29338	1.20077e-07	3.94559e-06
ENSG00000242147.3	LASTR	lncRNA	19.735	-3.0326	-2.56226	0.813223	-3.72911	0.000192158	0.00228967
ENSG00000205177.6	C11orf91	protein_coding	12.2787	-2.93968	-2.55202	0.80658	-3.64462	0.000267788	0.00301752
ENSG00000145681.11	HAPLN1	protein_coding	17.2331	-2.93641	-2.54401	0.893252	-3.28733	0.00101144	0.00888065
ENSG00000148948.8	LRRC4C	protein_coding	60.0063	-2.63657	-2.54343	0.441269	-5.97498	2.30123e-09	1.113e-07
ENSG00000172927.8	MYEOV	protein_coding	1802.78	-2.94597	-2.53726	0.498097	-5.91445	3.32994e-09	1.56226e-07
ENSG00000140937.14	CDH11	protein_coding	181.483	-2.61809	-2.53442	0.384114	-6.81593	9.3658e-12	7.39726e-10
ENSG00000271225.1	BNIP3P4	processed_pseudogene	15.1364	-3.00215	-2.50725	0.830133	-3.61647	0.000298648	0.00329412
ENSG00000164171.11	ITGA2	protein_coding	1357.38	-2.58766	-2.50185	0.350724	-7.37804	1.60638e-13	1.76169e-11
ENSG00000188766.12	SPRED3	protein_coding	405.053	-2.52659	-2.47684	0.252964	-9.98793	1.72143e-23	6.04889e-21
ENSG00000128512.23	DOCK4	protein_coding	3760.08	-2.48733	-2.46929	0.161039	-15.4455	8.09432e-54	1.99097e-50
ENSG00000227467.3	LINC01537	lncRNA	189.348	-2.66253	-2.46336	0.540864	-4.92274	8.53422e-07	2.26041e-05
ENSG00000164220.7	F2RL2	protein_coding	80.1978	-2.47488	-2.42419	0.325829	-7.59563	3.06298e-14	3.74031e-12
ENSG00000176641.11	RNF152	protein_coding	210.27	-2.52332	-2.40956	0.412948	-6.11051	9.93159e-10	5.19763e-08
ENSG00000165029.16	ABCA1	protein_coding	205.303	-2.5993	-2.40944	0.481958	-5.39322	6.92077e-08	2.36902e-06
ENSG00000075213.11	SEMA3A	protein_coding	1614.99	-2.42527	-2.38968	0.236129	-10.2709	9.52828e-25	4.20662e-22
ENSG00000276203.5	ANKRD20A3P	protein_coding	12.091	-3.97795	-2.37936	1.49621	-2.65868	0.00784474	0.0447617
ENSG00000006468.14	ETV1	protein_coding	361.709	-2.45207	-2.37925	0.325027	-7.54422	4.54997e-14	5.44038e-12
ENSG00000120217.14	CD274	protein_coding	2579.44	-2.44191	-2.37518	0.319207	-7.64994	2.01073e-14	2.50875e-12
ENSG00000212724.3	KRTAP2-3	protein_coding	2752.28	-3.03618	-2.3608	0.962194	-3.15548	0.00160236	0.012711
ENSG00000175841.8	FAM172BP	processed_pseudogene	10.4449	-3.66977	-2.35947	1.34729	-2.72381	0.00645331	0.0387154
ENSG00000065618.21	COL17A1	protein_coding	157.908	-2.37671	-2.34508	0.236216	-10.0616	8.16822e-24	2.93001e-21
ENSG00000154133.15	ROBO4	protein_coding	154.178	-2.42021	-2.32731	0.386509	-6.26172	3.80756e-10	2.18529e-08
ENSG00000177464.5	GPR4	protein_coding	156.669	-2.3493	-2.31741	0.254962	-9.21431	3.13291e-20	8.0511e-18
ENSG00000157551.19	KCNJ15	protein_coding	15.4287	-2.60006	-2.30847	0.807086	-3.22154	0.00127503	0.0106416
ENSG00000248890.2	HHIP-AS1	lncRNA	43.287	-2.50561	-2.30536	0.598437	-4.18693	2.82755e-05	0.000461467
ENSG00000181634.8	TNFSF15	protein_coding	1180.03	-2.64097	-2.29826	0.867133	-3.04564	0.00232188	0.0172097
ENSG00000223839.8	FAM95B1	transcribed_unprocessed_pseudogene	91.2052	-2.58399	-2.27735	0.568137	-4.54818	5.41126e-06	0.000112254
ENSG00000250271.2	AC068647.2	transcribed_unprocessed_pseudogene	13.0639	-2.5832	-2.27642	0.849405	-3.04119	0.00235643	0.0174099
ENSG00000175592.9	FOSL1	protein_coding	7400.79	-2.31467	-2.26939	0.267369	-8.65719	4.8354e-18	9.4609e-16
ENSG00000163638.13	ADAMTS9	protein_coding	126.766	-2.31046	-2.25528	0.337339	-6.84909	7.43219e-12	6.0362e-10
ENSG00000184226.15	PCDH9	protein_coding	614.932	-2.31994	-2.25028	0.338252	-6.85861	6.95338e-12	5.71609e-10
ENSG00000118523.6	CCN2	protein_coding	21299.4	-2.45539	-2.24582	0.575439	-4.26699	1.98128e-05	0.000343888
ENSG00000285424.1	AL162718.1	lncRNA	26.474	-2.39885	-2.24095	0.60708	-3.95146	7.76747e-05	0.00109444
ENSG00000146192.15	FGD2	protein_coding	145.495	-2.27387	-2.23517	0.288006	-7.89522	2.89794e-15	4.05664e-13
ENSG00000265185.6	SNORD3B-1	snoRNA	30.4839	-2.46662	-2.23271	0.66512	-3.70854	0.000208459	0.00246148
ENSG00000175745.14	NR2F1	protein_coding	1410.36	-2.24487	-2.22515	0.181917	-12.3401	5.51045e-35	4.31267e-32
ENSG00000148841.17	ITPRIP	protein_coding	4382.75	-2.24348	-2.21695	0.204974	-10.9452	7.00618e-28	3.65553e-25
ENSG00000163216.7	SPRR2D	protein_coding	228.993	-2.24892	-2.21556	0.261229	-8.60901	7.3695e-18	1.34987e-15
ENSG00000273706.5	LHX1	protein_coding	1671.31	-2.27315	-2.21272	0.325093	-6.99231	2.70394e-12	2.41226e-10
ENSG00000175820.4	CCDC168	protein_coding	19.9518	-3.21839	-2.21137	1.13622	-2.83253	0.00461806	0.0297137
ENSG00000228570.7	NUTM2E	protein_coding	39.0882	-5.68165	-2.21074	1.80043	-3.15571	0.00160108	0.012711
ENSG00000172379.21	ARNT2	protein_coding	48.9192	-2.43428	-2.19771	0.633796	-3.8408	0.000122634	0.0015876
ENSG00000171522.6	PTGER4	protein_coding	129.403	-2.37597	-2.19646	0.57943	-4.10053	4.12204e-05	0.000637013
ENSG00000267322.2	SNHG22	lncRNA	9.55083	-3.01467	-2.19348	1.08626	-2.77528	0.00551536	0.0341472
ENSG00000243960.1	AL390195.1	lncRNA	23.809	-3.19893	-2.18504	1.20697	-2.65038	0.00804023	0.0455684
ENSG00000167895.15	TMC8	protein_coding	17.043	-2.67607	-2.17952	0.995186	-2.68902	0.00716626	0.0417417
ENSG00000168389.18	MFSD2A	protein_coding	365.809	-2.33987	-2.17387	0.479654	-4.87824	1.07034e-06	2.75062e-05
ENSG00000164647.9	STEAP1	protein_coding	304.072	-2.2553	-2.16999	0.375691	-6.00308	1.93609e-09	9.56242e-08
ENSG00000241794.2	SPRR2A	protein_coding	38.1285	-2.37572	-2.16323	0.697966	-3.40378	0.000664602	0.00629781
ENSG00000120875.9	DUSP4	protein_coding	2428.46	-2.36711	-2.15588	0.657014	-3.60284	0.000314765	0.00343039
ENSG00000240240.9	BX664727.3	lncRNA	34.4107	-3.34563	-2.14267	1.18454	-2.82441	0.0047367	0.030341
ENSG00000128645.15	HOXD1	protein_coding	32.1785	-5.03818	-2.14224	1.63534	-3.08082	0.00206429	0.0156784
ENSG00000185634.12	SHC4	protein_coding	17.3178	-2.55034	-2.13957	0.81424	-3.13217	0.0017352	0.0135679
ENSG00000049192.15	ADAMTS6	protein_coding	986.984	-2.20784	-2.13283	0.351485	-6.28147	3.35397e-10	1.9444e-08
ENSG00000162631.18	NTNG1	protein_coding	637.996	-2.53111	-2.12349	0.559276	-4.52568	6.02003e-06	0.000123543
ENSG00000122877.16	EGR2	protein_coding	34.6724	-2.87138	-2.10772	0.99443	-2.88747	0.00388358	0.0258575
ENSG00000147697.9	GSDMC	protein_coding	251.689	-2.1253	-2.1065	0.208195	-10.2082	1.82202e-24	6.97145e-22
ENSG00000236333.4	TRHDE-AS1	lncRNA	150.401	-2.14424	-2.10541	0.282058	-7.60212	2.91326e-14	3.58289e-12
ENSG00000126010.6	GRPR	protein_coding	270.732	-2.16393	-2.10515	0.337588	-6.40997	1.45548e-10	9.13579e-09
ENSG00000186205.13	MTARC1	protein_coding	9.53493	-2.69191	-2.09272	0.988727	-2.72261	0.00647692	0.0388299
ENSG00000168404.13	MLKL	protein_coding	543.753	-2.10052	-2.08431	0.167991	-12.5037	7.12377e-36	5.84081e-33
ENSG00000254827.6	SLC22A18AS	protein_coding	15.7036	-2.46204	-2.07728	0.891191	-2.76264	0.00573352	0.0351942
ENSG00000110092.4	CCND1	protein_coding	16822.9	-2.09531	-2.07512	0.186599	-11.229	2.93886e-29	1.9462e-26
ENSG00000237499.7	WAKMAR2	lncRNA	57.1479	-2.21692	-2.07401	0.540134	-4.10439	4.05384e-05	0.000629387
ENSG00000285894.2	AL136372.2	lncRNA	18.7337	-2.30476	-2.06276	0.786971	-2.92865	0.00340442	0.0234188
ENSG00000158125.10	XDH	protein_coding	77.6493	-2.21218	-2.04996	0.560523	-3.94664	7.92572e-05	0.0011145
ENSG00000234155.1	LINC02535	lncRNA	103.22	-2.09476	-2.03958	0.32577	-6.4302	1.27435e-10	8.1763e-09
ENSG00000115604.10	IL18R1	protein_coding	202.565	-2.08352	-2.02941	0.32772	-6.35763	2.04889e-10	1.24217e-08
ENSG00000138134.12	STAMBPL1	protein_coding	425.303	-2.05465	-2.02852	0.211061	-9.73489	2.14042e-22	6.95354e-20
ENSG00000183963.18	SMTN	protein_coding	5190.97	-2.09214	-2.02698	0.337724	-6.19483	5.83485e-10	3.1995e-08
ENSG00000177283.7	FZD8	protein_coding	424.909	-2.06676	-2.01201	0.306669	-6.73937	1.59077e-11	1.18571e-09
ENSG00000204876.4	AC021218.1	lncRNA	23.9513	-2.71545	-2.01194	0.964179	-2.81633	0.00485756	0.0309196
ENSG00000237914.5	SIRPG-AS1	lncRNA	21.8947	-2.18483	-2.01147	0.657022	-3.32535	0.000883082	0.00792748
ENSG00000144821.10	MYH15	protein_coding	47.7198	-2.25043	-2.00979	0.65109	-3.4564	0.000547444	0.0053893
ENSG00000196782.12	MAML3	protein_coding	380.243	-2.05696	-2.00949	0.293539	-7.00744	2.42727e-12	2.1767e-10
ENSG00000213694.6	S1PR3	protein_coding	403.52	-2.03684	-2.00797	0.24709	-8.24332	1.67499e-16	2.67037e-14
ENSG00000158715.6	SLC45A3	protein_coding	425.68	-2.05666	-2.00666	0.289857	-7.09543	1.28953e-12	1.26875e-10
ENSG00000182667.14	NTM	protein_coding	681.081	-2.07358	-2.00215	0.358342	-5.78659	7.18285e-09	3.12309e-07
ENSG00000136881.12	BAAT	protein_coding	12.089	-4.67885	-1.97427	1.68683	-2.77376	0.00554125	0.0342582
ENSG00000113578.18	FGF1	protein_coding	230.23	-2.008	-1.97382	0.268196	-7.48704	7.04461e-14	8.03272e-12
ENSG00000171408.14	PDE7B	protein_coding	246.083	-2.06755	-1.97216	0.358523	-5.76685	8.07692e-09	3.45941e-07
ENSG00000170498.9	KISS1	protein_coding	1430.36	-1.98356	-1.96028	0.214853	-9.23218	2.65191e-20	6.91828e-18
ENSG00000174804.4	FZD4	protein_coding	1313.97	-1.98008	-1.91266	0.35961	-5.5062	3.66658e-08	1.32629e-06
ENSG00000198369.10	SPRED2	protein_coding	1988.26	-1.92391	-1.91258	0.145615	-13.2123	7.45324e-40	8.02062e-37
ENSG00000119630.14	PGF	protein_coding	387.491	-1.95285	-1.90261	0.314861	-6.20226	5.56573e-10	3.06169e-08
ENSG00000268001.1	CARD8-AS1	lncRNA	71.3019	-1.95691	-1.89807	0.348607	-5.6135	1.98272e-08	7.77903e-07
ENSG00000250072.6	SH3TC2-DT	lncRNA	32.0946	-2.0171	-1.89797	0.551866	-3.65506	0.000257117	0.00293182
ENSG00000162746.14	FCRLB	protein_coding	64.901	-1.97031	-1.89551	0.400885	-4.91491	8.88241e-07	2.33136e-05
ENSG00000240476.1	LINC00973	lncRNA	195	-2.09718	-1.89411	0.609032	-3.44346	0.000574323	0.00560583
ENSG00000120738.8	EGR1	protein_coding	18961.6	-2.16878	-1.89139	0.65599	-3.30611	0.000946002	0.00840902
ENSG00000226380.9	AC016831.1	lncRNA	274.218	-2.06466	-1.87328	0.577745	-3.57365	0.000352043	0.00375324
ENSG00000281207.1	SLFNL1-AS1	lncRNA	79.9593	-1.95805	-1.87215	0.402506	-4.86466	1.14654e-06	2.92461e-05
ENSG00000128805.15	ARHGAP22	protein_coding	306.369	-1.94741	-1.86456	0.351126	-5.54618	2.91986e-08	1.09055e-06
ENSG00000168772.11	CXXC4	protein_coding	25.0827	-4.66856	-1.8622	1.69842	-2.74878	0.00598182	0.0364326
ENSG00000196739.15	COL27A1	protein_coding	1249.23	-1.93603	-1.86032	0.351108	-5.51404	3.5068e-08	1.27653e-06
ENSG00000151458.12	ANKRD50	protein_coding	2581.13	-1.86347	-1.85459	0.131885	-14.1295	2.49789e-45	3.58406e-42
ENSG00000105929.16	ATP6V0A4	protein_coding	145.59	-2.09932	-1.83982	0.697141	-3.01133	0.00260104	0.0188885
ENSG00000002587.10	HS3ST1	protein_coding	64.6129	-1.95103	-1.8385	0.535986	-3.64009	0.000272545	0.00305712
ENSG00000266709.1	AC005224.3	lncRNA	12.7838	-2.21895	-1.8376	0.839139	-2.64432	0.00818563	0.0461947
ENSG00000261534.1	AL596244.1	lncRNA	107.348	-1.88488	-1.83489	0.317731	-5.93233	2.98669e-09	1.41666e-07
ENSG00000228340.6	MIR646HG	lncRNA	27.1829	-1.97045	-1.83217	0.611454	-3.22256	0.0012705	0.0106243
ENSG00000003989.18	SLC7A2	protein_coding	1342.97	-1.86594	-1.82779	0.27175	-6.86636	6.58611e-12	5.47825e-10
ENSG00000196611.5	MMP1	protein_coding	205187	-1.86163	-1.8218	0.295074	-6.30904	2.80769e-10	1.66699e-08
ENSG00000233611.3	AC019068.1	lncRNA	11.4098	-2.17634	-1.8215	0.815393	-2.66906	0.00760631	0.0436988
ENSG00000115290.10	GRB14	protein_coding	77.0149	-1.88123	-1.8213	0.35716	-5.26719	1.38526e-07	4.4918e-06
ENSG00000198805.12	PNP	protein_coding	4269.5	-1.84926	-1.82048	0.238615	-7.74997	9.19127e-15	1.1989e-12
ENSG00000106278.12	PTPRZ1	protein_coding	40.6866	-2.38002	-1.81969	0.905577	-2.62818	0.00858419	0.0478016
ENSG00000183023.18	SLC8A1	protein_coding	227.184	-1.8795	-1.81963	0.365078	-5.14822	2.62975e-07	7.84731e-06
ENSG00000169715.15	MT1E	protein_coding	6111.71	-5.19811	-1.81903	1.52286	-3.41339	0.000641611	0.00611359
ENSG00000102760.13	RGCC	protein_coding	97.6618	-4.68682	-1.81616	1.63686	-2.86331	0.00419245	0.0274917
ENSG00000175040.6	CHST2	protein_coding	627.441	-1.8907	-1.81141	0.396858	-4.76418	1.89621e-06	4.53459e-05
ENSG00000176170.14	SPHK1	protein_coding	3450.1	-1.83633	-1.80902	0.21335	-8.60713	7.49154e-18	1.35778e-15
ENSG00000111981.5	ULBP1	protein_coding	162.746	-2.30043	-1.80294	0.712274	-3.22969	0.00123922	0.0104235
ENSG00000120949.15	TNFRSF8	protein_coding	307.978	-2.15793	-1.79834	0.635076	-3.3979	0.000679041	0.00640292
ENSG00000079215.14	SLC1A3	protein_coding	337.369	-2.0166	-1.76818	0.623991	-3.23179	0.00123019	0.0103683
ENSG00000173221.14	GLRX	protein_coding	1092.68	-1.79755	-1.76362	0.263307	-6.82683	8.68126e-12	6.92009e-10
ENSG00000067798.16	NAV3	protein_coding	641.018	-1.92437	-1.75672	0.620707	-3.10028	0.00193337	0.014828
ENSG00000288258.1	BX470111.1	protein_coding	9.36916	-6.68984	-1.75303	2.41181	-2.77378	0.00554086	0.0342582
ENSG00000153898.13	MCOLN2	protein_coding	208.513	-1.99177	-1.75063	0.515042	-3.8672	0.000110094	0.00145815
ENSG00000163297.17	ANTXR2	protein_coding	2946.29	-1.74636	-1.73402	0.160874	-10.8555	1.87823e-27	9.23983e-25
ENSG00000185022.12	MAFF	protein_coding	1242.21	-1.7903	-1.72984	0.353665	-5.06213	4.146e-07	1.18384e-05
ENSG00000110427.16	KIAA1549L	protein_coding	3140.54	-1.77933	-1.72934	0.320319	-5.55486	2.7783e-08	1.04676e-06
ENSG00000189068.11	VSTM1	protein_coding	143.953	-1.81767	-1.7293	0.386933	-4.69762	2.63214e-06	5.98681e-05
ENSG00000236345.1	SCAT8	lncRNA	40.9732	-1.79424	-1.72692	0.385917	-4.64929	3.33086e-06	7.34945e-05
ENSG00000149968.12	MMP3	protein_coding	1872.19	-1.7483	-1.72527	0.226953	-7.70337	1.3252e-14	1.67774e-12
ENSG00000224945.1	AL353150.1	lncRNA	31.2296	-1.83251	-1.72358	0.50288	-3.64403	0.000268405	0.00302052
ENSG00000170345.10	FOS	protein_coding	8378.12	-2.02965	-1.72037	0.695088	-2.91999	0.00350045	0.0239264
ENSG00000100558.9	PLEK2	protein_coding	856.612	-1.73141	-1.71757	0.168923	-10.2497	1.18771e-24	5.10184e-22
ENSG00000286835.1	AL133477.1	lncRNA	21.3914	-2.02572	-1.70037	0.747436	-2.71022	0.00672383	0.0398249
ENSG00000230795.3	HLA-K	unprocessed_pseudogene	66.1969	-2.28521	-1.69952	0.843356	-2.70966	0.00673519	0.039851
ENSG00000136379.12	ABHD17C	protein_coding	644.652	-1.71385	-1.69627	0.196285	-8.73144	2.51444e-18	5.21609e-16
ENSG00000116833.14	NR5A2	protein_coding	32.9388	-1.83325	-1.69602	0.624424	-2.9359	0.00332581	0.0230253
ENSG00000118257.16	NRP2	protein_coding	1843.24	-1.74041	-1.69368	0.27029	-6.43903	1.20241e-10	7.78314e-09
ENSG00000136826.15	KLF4	protein_coding	758.323	-1.73059	-1.67858	0.331476	-5.22086	1.78096e-07	5.51521e-06
ENSG00000251493.5	FOXD1	protein_coding	1515.15	-1.76372	-1.67281	0.392436	-4.4943	6.97986e-06	0.000139561
ENSG00000260342.2	AC138811.2	protein_coding	202.069	-1.80737	-1.66781	0.508539	-3.55405	0.000379347	0.0040022
ENSG00000028277.21	POU2F2	protein_coding	356.272	-1.69437	-1.66126	0.271225	-6.24709	4.18172e-10	2.37627e-08
ENSG00000181026.15	AEN	protein_coding	2336.86	-1.6891	-1.66116	0.244775	-6.90064	5.17681e-12	4.39085e-10
ENSG00000106366.9	SERPINE1	protein_coding	20445.6	-1.6747	-1.65597	0.19912	-8.41048	4.08321e-17	7.17395e-15
ENSG00000168811.7	IL12A	protein_coding	78.594	-1.76876	-1.64908	0.527525	-3.35294	0.000799574	0.00727646
ENSG00000171033.13	PKIA	protein_coding	564.814	-1.65152	-1.63775	0.177993	-9.27858	1.71755e-20	4.62075e-18
ENSG00000142627.13	EPHA2	protein_coding	13740.4	-1.63286	-1.62522	0.129531	-12.606	1.95794e-36	1.7743e-33
ENSG00000269951.1	AC090181.2	lncRNA	28.8735	-1.81315	-1.62516	0.640099	-2.83261	0.00461691	0.0297137
ENSG00000072657.9	TRHDE	protein_coding	358.372	-1.64811	-1.61957	0.264591	-6.22889	4.69744e-10	2.63878e-08
ENSG00000276116.2	FUT8-AS1	lncRNA	30.3976	-1.76202	-1.61758	0.563452	-3.12718	0.00176492	0.0137628
ENSG00000125538.12	IL1B	protein_coding	82.2712	-1.67264	-1.61577	0.394224	-4.24286	2.20692e-05	0.000377721
ENSG00000224635.2	AL391095.1	lncRNA	32.2776	-1.81108	-1.61091	0.616854	-2.936	0.00332476	0.0230253
ENSG00000167680.16	SEMA6B	protein_coding	398.94	-1.66049	-1.60482	0.344422	-4.82109	1.42774e-06	3.5422e-05
ENSG00000171791.13	BCL2	protein_coding	324.313	-1.65786	-1.60305	0.343972	-4.81975	1.43736e-06	3.56092e-05
ENSG00000172159.16	FRMD3	protein_coding	317.975	-1.70144	-1.59609	0.505016	-3.36908	0.000754184	0.00693302
ENSG00000155846.17	PPARGC1B	protein_coding	259.351	-1.63258	-1.59306	0.296622	-5.50389	3.71508e-08	1.33821e-06
ENSG00000171346.16	KRT15	protein_coding	58.4201	-1.66538	-1.59284	0.437637	-3.8054	0.000141575	0.00178844
ENSG00000122641.11	INHBA	protein_coding	1767.2	-1.74905	-1.58889	0.579734	-3.01699	0.00255294	0.0186336
ENSG00000263235.1	AC006111.2	lncRNA	24.7158	-1.72904	-1.58488	0.563362	-3.06914	0.00214676	0.0162189
ENSG00000256433.3	AC005840.2	lncRNA	54.9108	-1.6574	-1.58088	0.401644	-4.12653	3.68275e-05	0.000578555
ENSG00000135540.11	NHSL1	protein_coding	383.81	-1.61165	-1.58066	0.267068	-6.0346	1.59356e-09	7.95303e-08
ENSG00000240376.1	AC010343.1	processed_pseudogene	51.5213	-1.67186	-1.57967	0.475772	-3.514	0.00044141	0.00451318
ENSG00000163485.17	ADORA1	protein_coding	261.434	-1.6557	-1.57951	0.393508	-4.20753	2.58181e-05	0.000428676
ENSG00000166068.13	SPRED1	protein_coding	1564.77	-1.59031	-1.5783	0.164214	-9.68441	3.51232e-22	1.07991e-19
ENSG00000139289.13	PHLDA1	protein_coding	3502.32	-1.59738	-1.5749	0.225687	-7.07785	1.4641e-12	1.40049e-10
ENSG00000286753.1	AC091978.1	lncRNA	21.6256	-1.74811	-1.56847	0.661335	-2.6433	0.00821012	0.0462571
ENSG00000179862.7	CITED4	protein_coding	701.95	-1.57809	-1.5642	0.180276	-8.75377	2.06333e-18	4.33248e-16
ENSG00000158050.5	DUSP2	protein_coding	125.54	-1.71944	-1.56203	0.558551	-3.0784	0.00208116	0.0157996
ENSG00000087494.16	PTHLH	protein_coding	73.4031	-1.70774	-1.55654	0.566874	-3.01256	0.00259052	0.0188519
ENSG00000247287.3	AL359220.1	lncRNA	42.9347	-1.68362	-1.54768	0.626262	-2.68837	0.00718018	0.0417804
ENSG00000118276.11	B4GALT6	protein_coding	1060.36	-1.57596	-1.54404	0.269968	-5.83759	5.29601e-09	2.36849e-07
ENSG00000162723.10	SLAMF9	protein_coding	28.5421	-1.66762	-1.5427	0.628628	-2.6528	0.0079828	0.0453703
ENSG00000197046.12	SIGLEC15	protein_coding	295.378	-1.59269	-1.54162	0.347906	-4.57793	4.69602e-06	9.96992e-05
ENSG00000174004.6	NRROS	protein_coding	233.024	-1.62108	-1.53861	0.420134	-3.85847	0.000114097	0.00149621
ENSG00000010438.16	PRSS3	protein_coding	129.925	-1.56777	-1.52857	0.308273	-5.08564	3.6638e-07	1.06022e-05
ENSG00000027869.12	SH2D2A	protein_coding	218.384	-1.5461	-1.52772	0.197891	-7.81288	5.5897e-15	7.57823e-13
ENSG00000163347.6	CLDN1	protein_coding	4650.29	-1.63069	-1.52671	0.497905	-3.27511	0.0010562	0.00919394
ENSG00000170909.13	OSCAR	protein_coding	90.175	-1.63528	-1.52591	0.491932	-3.3242	0.000886724	0.00795188
ENSG00000225177.6	AL590617.2	lncRNA	54.1267	-1.59778	-1.52553	0.401298	-3.98154	6.84704e-05	0.000986547
ENSG00000198108.4	CHSY3	protein_coding	510.282	-1.54723	-1.52269	0.240851	-6.42403	1.32712e-10	8.40088e-09
ENSG00000287707.1	AC115284.4	lncRNA	34.2537	-1.65926	-1.52193	0.542835	-3.05667	0.00223814	0.0167695
ENSG00000170006.12	TMEM154	protein_coding	188.707	-1.54808	-1.52112	0.279887	-5.53107	3.18286e-08	1.1735e-06
ENSG00000173068.18	BNC2	protein_coding	857.376	-1.54523	-1.52027	0.241235	-6.40549	1.4989e-10	9.28349e-09
ENSG00000224420.3	ADM5	protein_coding	99.5336	-1.60954	-1.51091	0.447673	-3.59534	0.000323969	0.00350823
ENSG00000105835.12	NAMPT	protein_coding	4373.54	-1.51036	-1.50158	0.14521	-10.4012	2.44827e-25	1.13931e-22
ENSG00000153976.3	HS3ST3A1	protein_coding	243.702	-1.519	-1.50132	0.215826	-7.03807	1.94927e-12	1.80444e-10
ENSG00000184292.7	TACSTD2	protein_coding	29.4265	1.58557	1.50478	0.55914	2.83573	0.00457218	0.0294735
ENSG00000119711.13	ALDH6A1	protein_coding	426.988	1.53784	1.50487	0.27884	5.51512	3.48541e-08	1.27414e-06
ENSG00000166046.11	TCP11L2	protein_coding	139.6	1.63657	1.50609	0.529008	3.09367	0.00197699	0.0151154
ENSG00000100271.17	TTLL1	protein_coding	75.7762	1.59914	1.51046	0.44239	3.61477	0.00030062	0.00330739
ENSG00000174370.11	C11orf45	protein_coding	129.24	1.61571	1.51443	0.43861	3.6837	0.000229872	0.00267609
ENSG00000139178.11	C1RL	protein_coding	952.538	1.56555	1.52189	0.308453	5.07551	3.86465e-07	1.11273e-05
ENSG00000189283.10	FHIT	protein_coding	35.9052	4.17786	1.52242	1.58604	2.63416	0.00843467	0.0471673
ENSG00000108771.13	DHX58	protein_coding	65.6412	1.66257	1.52349	0.577219	2.8803	0.00397291	0.0262795
ENSG00000162894.12	FCMR	protein_coding	113.477	1.54861	1.52537	0.295349	5.24333	1.57703e-07	4.97313e-06
ENSG00000114251.14	WNT5A	protein_coding	84.4213	1.61954	1.52651	0.537718	3.01187	0.0025964	0.0188788
ENSG00000259500.1	KRT8P24	processed_pseudogene	21.8428	1.68354	1.53017	0.621591	2.70843	0.00676017	0.0399439
ENSG00000048540.15	LMO3	protein_coding	22.2433	1.62939	1.53472	0.579025	2.81403	0.00489249	0.031073
ENSG00000070404.10	FSTL3	protein_coding	965.365	1.58784	1.53717	0.348726	4.55325	5.28225e-06	0.000109843
ENSG00000143590.14	EFNA3	protein_coding	78.7567	1.57921	1.53731	0.314992	5.01348	5.34545e-07	1.49655e-05
ENSG00000204305.14	AGER	protein_coding	257.304	1.59936	1.53882	0.378367	4.22701	2.36813e-05	0.000400111
ENSG00000105514.8	RAB3D	protein_coding	607.281	1.5805	1.54001	0.308561	5.12216	3.02059e-07	8.89034e-06
ENSG00000225377.6	NRSN2-AS1	lncRNA	223.983	1.59486	1.54017	0.353852	4.50714	6.57084e-06	0.000132169
ENSG00000172830.13	SSH3	protein_coding	1144.98	1.57124	1.54317	0.254816	6.16619	6.99567e-10	3.81175e-08
ENSG00000099194.6	SCD	protein_coding	36246.6	1.58443	1.54542	0.299257	5.29453	1.19322e-07	3.92826e-06
ENSG00000255495.1	AC145124.1	lncRNA	43.4277	1.64085	1.54633	0.490343	3.34632	0.000818904	0.00741319
ENSG00000123240.17	OPTN	protein_coding	1240	1.58591	1.54666	0.302335	5.24554	1.55825e-07	4.93197e-06
ENSG00000125170.11	DOK4	protein_coding	230.993	1.62156	1.54971	0.402929	4.02444	5.71112e-05	0.000844069
ENSG00000274180.1	NATD1	protein_coding	390.462	1.62807	1.55428	0.400131	4.06884	4.72473e-05	0.000717376
ENSG00000248101.2	AC002116.1	lncRNA	77.706	1.76694	1.55816	0.63164	2.79739	0.00515168	0.0323729
ENSG00000240771.8	ARHGEF25	protein_coding	606.802	4.71419	1.55832	1.50593	3.13041	0.00174561	0.0136308
ENSG00000164976.9	MYORG	protein_coding	728.019	1.59461	1.56108	0.276316	5.77095	7.88247e-09	3.40151e-07
ENSG00000254285.3	KRT8P3	processed_pseudogene	171.367	1.58376	1.56285	0.226532	6.99136	2.7224e-12	2.4162e-10
ENSG00000073849.15	ST6GAL1	protein_coding	152.834	1.82556	1.56517	0.564935	3.23146	0.00123161	0.0103747
ENSG00000260077.1	AC104794.3	lncRNA	35.551	1.73276	1.56592	0.556707	3.11252	0.00185495	0.0143467
ENSG00000169174.11	PCSK9	protein_coding	88.9709	1.65511	1.56745	0.527511	3.13758	0.00170348	0.0133658
ENSG00000258818.4	RNASE4	protein_coding	105.291	1.65439	1.57002	0.448351	3.68994	0.000224309	0.00262553
ENSG00000181381.13	DDX60L	protein_coding	541.271	1.64988	1.57036	0.441689	3.73538	0.000187435	0.00224895
ENSG00000161328.11	LRRC56	protein_coding	138.851	1.81764	1.57063	0.564885	3.21772	0.00129214	0.010753
ENSG00000100439.10	ABHD4	protein_coding	1078.42	1.62321	1.57088	0.348547	4.65709	3.20708e-06	7.13429e-05
ENSG00000154930.15	ACSS1	protein_coding	220.126	1.62703	1.57332	0.329494	4.93797	7.8939e-07	2.11709e-05
ENSG00000136244.12	IL6	protein_coding	235.632	1.68374	1.57432	0.522356	3.22336	0.00126698	0.0106103
ENSG00000261499.2	AC233699.1	unprocessed_pseudogene	35.844	1.75549	1.57478	0.633646	2.77046	0.00559764	0.0345449
ENSG00000129474.16	AJUBA	protein_coding	6389.65	1.58502	1.57602	0.143633	11.0352	2.58575e-28	1.53522e-25
ENSG00000079459.13	FDFT1	protein_coding	6853.52	1.59468	1.57671	0.202132	7.88927	3.0397e-15	4.22077e-13
ENSG00000177692.12	DNAJC28	protein_coding	26.4289	1.73406	1.57778	0.587528	2.95146	0.00316277	0.0221009
ENSG00000036530.9	CYP46A1	protein_coding	16.9157	1.75744	1.57871	0.672753	2.61231	0.00899332	0.0494102
ENSG00000109771.15	LRP2BP	protein_coding	23.5206	1.87464	1.57955	0.717617	2.61231	0.00899321	0.0494102
ENSG00000147573.17	TRIM55	protein_coding	114.394	1.71363	1.58103	0.573309	2.98901	0.00279885	0.020021
ENSG00000160285.15	LSS	protein_coding	4281.31	1.59521	1.58446	0.156659	10.1827	2.36966e-24	8.86974e-22
ENSG00000257261.6	AC008014.1	lncRNA	36.8725	1.7294	1.58507	0.600352	2.88065	0.00396855	0.0262708
ENSG00000058668.15	ATP2B4	protein_coding	3555.89	1.62518	1.58615	0.30145	5.39123	6.99787e-08	2.39066e-06
ENSG00000215915.10	ATAD3C	protein_coding	40.4393	1.78386	1.58674	0.66676	2.67541	0.00746373	0.0430521
ENSG00000162722.9	TRIM58	protein_coding	7143.09	1.6318	1.58737	0.327728	4.97913	6.38715e-07	1.75397e-05
ENSG00000213420.8	GPC2	protein_coding	337.918	2.04264	1.58773	0.633952	3.22207	0.00127267	0.0106322
ENSG00000179820.16	MYADM	protein_coding	3860.53	1.62546	1.59028	0.277702	5.85323	4.82115e-09	2.17876e-07
ENSG00000204947.9	ZNF425	protein_coding	145.637	1.90404	1.59112	0.689074	2.76318	0.00572416	0.0351611
ENSG00000246273.8	SBF2-AS1	lncRNA	395.759	1.6102	1.5915	0.203833	7.89962	2.79755e-15	3.98084e-13
ENSG00000125657.5	TNFSF9	protein_coding	745.889	1.66375	1.59453	0.364961	4.5587	5.14723e-06	0.000107424
ENSG00000182179.13	UBA7	protein_coding	202.411	1.71916	1.5985	0.532218	3.23017	0.00123716	0.0104149
ENSG00000161642.18	ZNF385A	protein_coding	307.656	1.66032	1.59853	0.385001	4.31251	1.61408e-05	0.000289983
ENSG00000186862.20	PDZD7	protein_coding	29.7849	1.71643	1.59902	0.550404	3.11849	0.00181783	0.0141115
ENSG00000130303.13	BST2	protein_coding	3220.99	1.66518	1.60269	0.244489	6.81086	9.70168e-12	7.62756e-10
ENSG00000138449.11	SLC40A1	protein_coding	33.8858	1.9046	1.60385	0.714229	2.66665	0.0076611	0.0439486
ENSG00000158246.8	TENT5B	protein_coding	153.912	1.67803	1.60485	0.409494	4.09782	4.17067e-05	0.000641739
ENSG00000144908.14	ALDH1L1	protein_coding	40.7298	1.67665	1.60772	0.467991	3.58265	0.000340126	0.00365334
ENSG00000166546.14	BEAN1	protein_coding	29.8451	1.70973	1.61119	0.549678	3.11041	0.00186827	0.0144121
ENSG00000224520.2	KRT8P45	processed_pseudogene	47.4759	1.68962	1.61594	0.411927	4.10175	4.10044e-05	0.000635877
ENSG00000142910.16	TINAGL1	protein_coding	2286.64	1.70032	1.61957	0.411086	4.13617	3.53157e-05	0.000558884
ENSG00000285427.1	SOD2-OT1	lncRNA	28.5495	1.76431	1.62201	0.627214	2.81293	0.00490921	0.0311562
ENSG00000082014.17	SMARCD3	protein_coding	215.552	1.68284	1.62494	0.351388	4.78912	1.67516e-06	4.09699e-05
ENSG00000185561.10	TLCD2	protein_coding	326.181	1.75006	1.62795	0.518133	3.37763	0.000731123	0.00673901
ENSG00000138798.13	EGF	protein_coding	33.6443	1.82097	1.63033	0.61328	2.96924	0.00298539	0.0211098
ENSG00000072954.7	TMEM38A	protein_coding	441.978	1.6719	1.63319	0.235511	7.09904	1.25622e-12	1.25027e-10
ENSG00000109819.9	PPARGC1A	protein_coding	159.872	1.6717	1.63502	0.335183	4.98742	6.119e-07	1.68571e-05
ENSG00000167371.21	PRRT2	protein_coding	40.16	1.99533	1.63948	0.742101	2.68876	0.00717174	0.0417595
ENSG00000167508.12	MVD	protein_coding	1872.31	1.65584	1.64046	0.183913	9.00339	2.18848e-19	5.23351e-17
ENSG00000132481.7	TRIM47	protein_coding	258.109	1.66183	1.64069	0.219876	7.55806	4.09136e-14	4.92623e-12
ENSG00000173727.12	AP000769.1	transcribed_unprocessed_pseudogene	266.452	1.73044	1.64094	0.435816	3.97059	7.16959e-05	0.0010253
ENSG00000274070.2	CASTOR2	protein_coding	406.801	1.66349	1.64276	0.214718	7.7473	9.3868e-15	1.2152e-12
ENSG00000206567.10	AC022007.1	lncRNA	23.8755	1.86859	1.64315	0.669462	2.79119	0.00525152	0.0328564
ENSG00000136205.17	TNS3	protein_coding	987.211	1.69365	1.64336	0.343911	4.92467	8.45046e-07	2.24537e-05
ENSG00000166016.6	ABTB2	protein_coding	684.882	1.86204	1.64378	0.67327	2.76566	0.00568069	0.0349571
ENSG00000240065.8	PSMB9	protein_coding	136.53	1.76084	1.64587	0.534279	3.29573	0.000981662	0.00868118
ENSG00000006747.15	SCIN	protein_coding	196.143	1.70803	1.65034	0.393249	4.34339	1.40302e-05	0.000257539
ENSG00000105559.12	PLEKHA4	protein_coding	103.849	1.71869	1.65182	0.38058	4.51597	6.30281e-06	0.000128125
ENSG00000100027.16	YPEL1	protein_coding	108.962	1.73015	1.65342	0.378057	4.57643	4.72973e-06	0.000100168
ENSG00000168765.17	GSTM4	protein_coding	81.8948	1.83568	1.65497	0.52882	3.47128	0.00051799	0.00515534
ENSG00000221926.13	TRIM16	protein_coding	743.873	1.70965	1.6608	0.331044	5.16441	2.412e-07	7.24778e-06
ENSG00000088881.21	EBF4	protein_coding	197.527	2.09262	1.66633	0.630503	3.31897	0.000903488	0.00808117
ENSG00000139112.11	GABARAPL1	protein_coding	872.345	1.88161	1.66717	0.678049	2.77504	0.00551944	0.0341602
ENSG00000092929.12	UNC13D	protein_coding	256.681	1.70165	1.66764	0.288138	5.90566	3.51231e-09	1.63889e-07
ENSG00000011201.12	ANOS1	protein_coding	710.004	1.80506	1.67571	0.606413	2.97661	0.00291455	0.0206513
ENSG00000267221.3	C17orf113	protein_coding	35.5766	1.94948	1.67783	0.696645	2.79839	0.00513584	0.0322897
ENSG00000266066.1	POLRMTP1	processed_pseudogene	33.3756	1.78848	1.67785	0.528758	3.38242	0.000718505	0.00666154
ENSG00000053747.16	LAMA3	protein_coding	731.832	1.69916	1.67976	0.202425	8.39399	4.69897e-17	7.93205e-15
ENSG00000167861.16	HID1	protein_coding	75.7323	1.7886	1.68986	0.47867	3.7366	0.000186524	0.00224233
ENSG00000198513.13	ATL1	protein_coding	42.9283	1.80613	1.69057	0.494293	3.65396	0.000258222	0.00293831
ENSG00000128335.14	APOL2	protein_coding	583.51	1.71794	1.69093	0.241379	7.11721	1.10136e-12	1.10896e-10
ENSG00000131981.16	LGALS3	protein_coding	1689.39	1.83306	1.69475	0.556581	3.29343	0.000989747	0.00873501
ENSG00000130707.18	ASS1	protein_coding	209.324	1.80536	1.69621	0.497519	3.62872	0.000284832	0.0031825
ENSG00000187210.14	GCNT1	protein_coding	227.827	1.75882	1.69676	0.377751	4.65603	3.22366e-06	7.1527e-05
ENSG00000128394.17	APOBEC3F	protein_coding	89.832	1.8043	1.69687	0.474962	3.79883	0.000145378	0.00182177
ENSG00000065534.19	MYLK	protein_coding	300.79	1.7236	1.69729	0.247173	6.97323	3.09741e-12	2.70717e-10
ENSG00000165028.12	NIPSNAP3B	protein_coding	17.8615	2.02217	1.70157	0.771017	2.62273	0.00872278	0.0483544
ENSG00000143367.16	TUFT1	protein_coding	1446.17	1.78002	1.70205	0.408662	4.35574	1.32621e-05	0.00024527
ENSG00000127561.15	SYNGR3	protein_coding	329.64	1.80249	1.7044	0.360201	5.00413	5.61154e-07	1.5616e-05
ENSG00000171631.15	P2RY6	protein_coding	42.3512	4.47431	1.70537	1.62714	2.74979	0.00596328	0.0363454
ENSG00000164849.10	GPR146	protein_coding	94.7045	1.78292	1.70771	0.390781	4.56244	5.05616e-06	0.000106038
ENSG00000138735.16	PDE5A	protein_coding	64.1275	1.80254	1.71293	0.447337	4.02949	5.58986e-05	0.000828994
ENSG00000111679.17	PTPN6	protein_coding	291.311	1.92033	1.71822	0.510772	3.75967	0.000170139	0.00206883
ENSG00000256043.3	CTSO	protein_coding	305.882	1.79925	1.72069	0.376599	4.77762	1.77381e-06	4.29556e-05
ENSG00000262185.3	LINC02861	lncRNA	47.6008	1.90684	1.7278	0.633186	3.0115	0.00259957	0.0188858
ENSG00000065609.14	SNAP91	protein_coding	21.1491	1.87087	1.72975	0.591063	3.16527	0.0015494	0.0123737
ENSG00000135378.4	PRRG4	protein_coding	76.8626	1.88959	1.73028	0.587074	3.21865	0.00128794	0.0107233
ENSG00000137843.12	PAK6	protein_coding	27.5616	2.07918	1.73122	0.76091	2.73248	0.00628586	0.0378824
ENSG00000067064.11	IDI1	protein_coding	3328.56	1.75164	1.73156	0.203367	8.6132	7.10487e-18	1.3154e-15
ENSG00000119242.8	CCDC92	protein_coding	618.948	1.77511	1.73756	0.25014	7.09647	1.27984e-12	1.26645e-10
ENSG00000204682.8	MIR1915HG	lncRNA	259.554	1.78582	1.73825	0.320114	5.57869	2.42334e-08	9.31364e-07
ENSG00000281406.2	BLACAT1	protein_coding	44.4432	2.21722	1.74504	0.763832	2.90276	0.00369893	0.0249562
ENSG00000164850.15	GPER1	protein_coding	139.266	1.84946	1.74629	0.425204	4.34958	1.36397e-05	0.000251444
ENSG00000261832.6	AC138894.1	protein_coding	58.3052	1.9188	1.7527	0.544508	3.52391	0.000425225	0.00438915
ENSG00000196220.16	SRGAP3	protein_coding	77.2222	2.05887	1.75697	0.73141	2.81493	0.00487878	0.0309974
ENSG00000259291.2	ZNF710-AS1	lncRNA	18.3721	1.94754	1.75714	0.6363	3.06073	0.00220799	0.0165796
ENSG00000137491.15	SLCO2B1	protein_coding	26.5086	1.9377	1.75894	0.731409	2.64927	0.00806659	0.0457027
ENSG00000128849.10	CGNL1	protein_coding	167.484	1.89214	1.76122	0.552239	3.42631	0.00061184	0.00589311
ENSG00000112902.12	SEMA5A	protein_coding	2363.18	1.87377	1.76703	0.529779	3.53688	0.000404883	0.00421734
ENSG00000179546.4	HTR1D	protein_coding	118.332	1.82311	1.77176	0.351488	5.18683	2.139e-07	6.48402e-06
ENSG00000182218.9	HHIPL1	protein_coding	19.3972	2.03786	1.77647	0.758148	2.68795	0.00718931	0.0418194
ENSG00000132561.14	MATN2	protein_coding	285.995	1.91505	1.78038	0.529118	3.61933	0.000295366	0.00326838
ENSG00000233621.2	LINC01137	lncRNA	32.5867	1.95292	1.7814	0.602052	3.24377	0.00117957	0.0100327
ENSG00000084636.18	COL16A1	protein_coding	70.0063	2.02955	1.78175	0.741973	2.73535	0.00623145	0.0376474
ENSG00000078900.15	TP73	protein_coding	172.285	4.80651	1.78212	1.52718	3.1473	0.00164784	0.0130149
ENSG00000177494.6	ZBED2	protein_coding	36.3768	1.94853	1.78439	0.661329	2.94639	0.00321511	0.022403
ENSG00000275342.5	PRAG1	protein_coding	619.701	1.994	1.78443	0.679652	2.93385	0.00334787	0.0231408
ENSG00000112139.16	MDGA1	protein_coding	37.8165	2.02375	1.78607	0.698363	2.89785	0.00375734	0.0252809
ENSG00000129116.19	PALLD	protein_coding	1249.89	1.80714	1.78674	0.202438	8.92691	4.38092e-19	1.0333e-16
ENSG00000157601.14	MX1	protein_coding	46.3938	2.03618	1.78689	0.657196	3.09829	0.0019464	0.0149146
ENSG00000180448.10	ARHGAP45	protein_coding	376.684	1.82247	1.78897	0.257571	7.07559	1.48809e-12	1.41558e-10
ENSG00000075651.16	PLD1	protein_coding	265.34	1.90768	1.79304	0.497058	3.83793	0.000124074	0.00160263
ENSG00000260630.7	SNAI3-AS1	lncRNA	147.766	1.83618	1.79336	0.280712	6.54117	6.10404e-11	4.17061e-09
ENSG00000091490.11	SEL1L3	protein_coding	553.973	1.98786	1.79352	0.46188	4.30384	1.67859e-05	0.000299502
ENSG00000102796.11	DHRS12	protein_coding	53.0842	1.94857	1.80775	0.481395	4.04777	5.17085e-05	0.00077757
ENSG00000186496.12	ZNF396	protein_coding	21.4265	2.11068	1.8081	0.745868	2.82983	0.00465724	0.0299322
ENSG00000088340.17	FER1L4	transcribed_unitary_pseudogene	133.482	2.11541	1.81436	0.768032	2.75433	0.0058813	0.0359731
ENSG00000166257.9	SCN3B	protein_coding	22.9894	2.03426	1.81468	0.736063	2.7637	0.00571498	0.0351179
ENSG00000162444.12	RBP7	protein_coding	17.8286	2.29793	1.81721	0.872808	2.6328	0.00846848	0.0472796
ENSG00000198892.7	SHISA4	protein_coding	256.601	1.89788	1.82451	0.384708	4.9333	8.08535e-07	2.1617e-05
ENSG00000162745.10	OLFML2B	protein_coding	178.731	2.15081	1.82793	0.749375	2.87014	0.00410287	0.0269733
ENSG00000185133.14	INPP5J	protein_coding	73.3845	1.98421	1.83066	0.510249	3.8887	0.000100782	0.00135578
ENSG00000169962.5	TAS1R3	protein_coding	15.6821	2.12146	1.83532	0.800364	2.65062	0.00803443	0.0455505
ENSG00000157613.11	CREB3L1	protein_coding	51.9463	1.95588	1.84291	0.479489	4.0791	4.52098e-05	0.000690703
ENSG00000214274.10	ANG	protein_coding	57.6023	1.93171	1.84637	0.418283	4.61818	3.87124e-06	8.41604e-05
ENSG00000052802.13	MSMO1	protein_coding	4742.63	1.88121	1.84702	0.256929	7.32192	2.44442e-13	2.6638e-11
ENSG00000182612.10	TSPAN10	protein_coding	212.545	1.93138	1.84853	0.406572	4.75041	2.03003e-06	4.78809e-05
ENSG00000198910.14	L1CAM	protein_coding	3886.92	2.0164	1.85001	0.647873	3.11235	0.00185607	0.0143467
ENSG00000105877.18	DNAH11	protein_coding	117.685	1.91564	1.85993	0.378059	5.06704	4.04039e-07	1.15876e-05
ENSG00000155962.13	CLIC2	protein_coding	29.951	1.99532	1.86083	0.558429	3.57309	0.000352787	0.00375652
ENSG00000105516.11	DBP	protein_coding	137.973	1.94754	1.86351	0.403722	4.82397	1.40732e-06	3.49656e-05
ENSG00000230074.3	AL162231.2	lncRNA	27.7129	2.25634	1.86588	0.786449	2.86902	0.00411748	0.0270488
ENSG00000125731.13	SH2D3A	protein_coding	54.3159	2.13694	1.86949	0.657	3.25257	0.00114368	0.00979205
ENSG00000237807.4	AC022034.1	lncRNA	123.701	1.96128	1.87574	0.439571	4.46181	8.12687e-06	0.000159191
ENSG00000123453.18	SARDH	protein_coding	54.1246	1.94894	1.87643	0.464422	4.1965	2.71075e-05	0.000446211
ENSG00000165887.12	ANKRD2	protein_coding	20.696	2.12271	1.87696	0.712376	2.97976	0.00288475	0.0204739
ENSG00000181019.13	NQO1	protein_coding	4633.25	1.90239	1.87735	0.220196	8.63952	5.64476e-18	1.09204e-15
ENSG00000175938.7	ORAI3	protein_coding	670.029	1.98231	1.88195	0.416681	4.75738	1.96122e-06	4.65769e-05
ENSG00000177000.13	MTHFR	protein_coding	473.904	1.97737	1.88667	0.416487	4.74774	2.05701e-06	4.83847e-05
ENSG00000073350.14	LLGL2	protein_coding	240.684	1.92679	1.887	0.276972	6.95664	3.48491e-12	3.03046e-10
ENSG00000259230.1	LINC02323	lncRNA	35.2417	1.98897	1.88861	0.484404	4.106	4.02567e-05	0.000625577
ENSG00000286237.1	ARMCX5-GPRASP2	protein_coding	31.8627	2.12548	1.8895	0.675753	3.14535	0.00165886	0.01309
ENSG00000080573.7	COL5A3	protein_coding	17.3953	2.12276	1.89222	0.811827	2.61479	0.00892827	0.0492439
ENSG00000196972.9	SMIM10L2B	protein_coding	14.9446	2.21775	1.89853	0.766751	2.8924	0.00382307	0.0255703
ENSG00000153246.13	PLA2R1	protein_coding	62.2022	2.07293	1.90478	0.582954	3.55591	0.00037667	0.00398372
ENSG00000241288.8	LINC02614	lncRNA	30.1795	2.13725	1.90728	0.681354	3.13677	0.00170823	0.0133875
ENSG00000107957.16	SH3PXD2A	protein_coding	1781.16	2.01841	1.90945	0.296488	6.80772	9.91561e-12	7.7252e-10
ENSG00000184347.15	SLIT3	protein_coding	106.276	1.95389	1.91056	0.346863	5.63305	1.77051e-08	7.04035e-07
ENSG00000103528.17	SYT17	protein_coding	44.6972	1.9856	1.91353	0.445051	4.46151	8.13829e-06	0.000159233
ENSG00000230847.4	OCLNP1	unprocessed_pseudogene	26.7121	2.26181	1.91917	0.696224	3.24869	0.00115939	0.00989704
ENSG00000081052.13	COL4A4	protein_coding	62.3338	1.97326	1.92256	0.375442	5.25584	1.47354e-07	4.71586e-06
ENSG00000106772.18	PRUNE2	protein_coding	84.118	1.99898	1.92647	0.438076	4.5631	5.0404e-06	0.000105836
ENSG00000273173.5	SNURF	protein_coding	47.985	2.33227	1.92829	0.699923	3.33217	0.000861708	0.00775582
ENSG00000112773.16	TENT5A	protein_coding	513.023	1.95503	1.93093	0.21989	8.89094	6.05921e-19	1.37273e-16
ENSG00000177106.16	EPS8L2	protein_coding	4317.47	1.98122	1.93233	0.300758	6.58744	4.47468e-11	3.09135e-09
ENSG00000068078.19	FGFR3	protein_coding	192.883	1.97818	1.93796	0.318686	6.20729	5.39064e-10	2.98444e-08
ENSG00000049089.15	COL9A2	protein_coding	36.934	2.09931	1.95052	0.558181	3.76098	0.000169247	0.00206088
ENSG00000262454.4	MIR193BHG	lncRNA	127.067	2.09175	1.95817	0.506724	4.12798	3.65957e-05	0.000575964
ENSG00000270504.1	AL391422.4	lncRNA	813.316	2.02625	1.9594	0.356895	5.67743	1.36737e-08	5.56579e-07
ENSG00000176428.6	VPS37D	protein_coding	46.2269	2.12481	1.96112	0.490245	4.33418	1.46302e-05	0.000266447
ENSG00000101210.13	EEF1A2	protein_coding	2397.47	2.03257	1.96219	0.294224	6.90825	4.90677e-12	4.18241e-10
ENSG00000130522.6	JUND	protein_coding	3631.32	2.01536	1.96473	0.301686	6.68032	2.38417e-11	1.7176e-09
ENSG00000069424.15	KCNAB2	protein_coding	394.903	2.06707	1.96719	0.398088	5.19249	2.07497e-07	6.31216e-06
ENSG00000131650.14	KREMEN2	protein_coding	121.842	2.4259	1.97238	0.70718	3.43038	0.000602737	0.00582049
ENSG00000081148.12	IMPG2	protein_coding	23.6607	2.21926	1.97359	0.646721	3.43155	0.000600144	0.00580522
ENSG00000136842.14	TMOD1	protein_coding	25.7705	2.12631	1.97655	0.563644	3.77244	0.000161662	0.00199533
ENSG00000143816.8	WNT9A	protein_coding	272.74	2.11047	1.97679	0.507373	4.15961	3.18788e-05	0.000511547
ENSG00000099812.9	MISP	protein_coding	533.423	1.98935	1.978	0.165162	12.0449	2.0635e-33	1.54475e-30
ENSG00000063660.9	GPC1	protein_coding	2893.17	2.04032	1.97949	0.341013	5.98312	2.18905e-09	1.06729e-07
ENSG00000238045.9	AC009133.1	lncRNA	39.3668	2.13545	1.98398	0.4996	4.27433	1.91715e-05	0.000333429
ENSG00000088280.19	ASAP3	protein_coding	127.269	2.0794	1.98673	0.423753	4.9071	9.24351e-07	2.41509e-05
ENSG00000247095.3	MIR210HG	lncRNA	251.484	2.06975	1.99263	0.391195	5.29085	1.21746e-07	3.99282e-06
ENSG00000189067.13	LITAF	protein_coding	1597.99	2.1493	1.99526	0.51553	4.16911	3.05792e-05	0.000493451
ENSG00000120885.22	CLU	protein_coding	1523.02	2.26254	1.99849	0.711232	3.18115	0.00146691	0.0118779
ENSG00000178538.10	CA8	protein_coding	20.1098	2.14606	2.00005	0.660258	3.25033	0.0011527	0.00985463
ENSG00000134107.5	BHLHE40	protein_coding	2902.19	2.07897	2.00122	0.36913	5.63207	1.78062e-08	7.06422e-07
ENSG00000115556.14	PLCD4	protein_coding	21.0199	2.29954	2.00146	0.807335	2.84831	0.00439515	0.0285892
ENSG00000251432.7	LINC02615	lncRNA	75.7541	2.23314	2.00216	0.581377	3.84112	0.000122473	0.00158672
ENSG00000091622.16	PITPNM3	protein_coding	283.327	2.08011	2.00939	0.37024	5.61828	1.92866e-08	7.61643e-07
ENSG00000077092.19	RARB	protein_coding	31.9311	2.09405	2.00973	0.512042	4.08961	4.32101e-05	0.000663093
ENSG00000136378.15	ADAMTS7	protein_coding	17.8079	2.41345	2.01685	0.860792	2.80375	0.00505113	0.0318689
ENSG00000186480.13	INSIG1	protein_coding	6022.09	2.08528	2.01764	0.341956	6.0981	1.07334e-09	5.58329e-08
ENSG00000239521.9	CASTOR3	transcribed_unprocessed_pseudogene	233.384	2.09576	2.01909	0.351378	5.96438	2.45558e-09	1.18101e-07
ENSG00000168016.15	TRANK1	protein_coding	76.7132	2.18008	2.02304	0.503379	4.33089	1.48509e-05	0.000270014
ENSG00000145246.14	ATP10D	protein_coding	418.94	2.18196	2.02611	0.524597	4.15931	3.19216e-05	0.000511757
ENSG00000260604.2	AL590004.3	lncRNA	849.734	2.04784	2.02616	0.211236	9.69454	3.18066e-22	1.01416e-19
ENSG00000168453.15	HR	protein_coding	105.239	2.06719	2.03251	0.313732	6.58902	4.42732e-11	3.07378e-09
ENSG00000111907.21	TPD52L1	protein_coding	630.936	2.07334	2.0347	0.249945	8.29518	1.08423e-16	1.79503e-14
ENSG00000162772.17	ATF3	protein_coding	965.595	2.55551	2.03832	0.896859	2.84939	0.00438025	0.0285031
ENSG00000078114.19	NEBL	protein_coding	39.8236	2.17111	2.04853	0.552124	3.93229	8.41408e-05	0.00117212
ENSG00000243649.9	CFB	protein_coding	133.765	2.2936	2.05338	0.674936	3.39824	0.000678204	0.00639853
ENSG00000108448.21	TRIM16L	protein_coding	455.106	2.11628	2.05966	0.320922	6.59435	4.2712e-11	2.97739e-09
ENSG00000223940.1	KRT8P8	processed_pseudogene	17.5024	2.33876	2.06293	0.696363	3.35854	0.000783557	0.00715718
ENSG00000074181.9	NOTCH3	protein_coding	130.977	2.22262	2.06374	0.569876	3.90018	9.612e-05	0.00130315
ENSG00000183421.12	RIPK4	protein_coding	12.5074	2.5026	2.06617	0.896073	2.79285	0.00522453	0.0327232
ENSG00000144712.12	CAND2	protein_coding	21.2722	2.26067	2.07307	0.667358	3.38749	0.000705345	0.00657889
ENSG00000163704.12	PRRT3	protein_coding	280.014	2.19408	2.08417	0.418015	5.24881	1.53083e-07	4.86307e-06
ENSG00000143416.21	SELENBP1	protein_coding	19.0351	2.31268	2.08601	0.7848	2.94684	0.0032104	0.0223792
ENSG00000105855.10	ITGB8	protein_coding	1555.84	2.16945	2.08805	0.354185	6.1252	9.05686e-10	4.78347e-08
ENSG00000231187.3	AL356056.2	lncRNA	37.277	2.3087	2.09196	0.626659	3.68414	0.000229475	0.00267327
ENSG00000166793.12	YPEL4	protein_coding	41.723	3.56381	2.0978	1.31558	2.70892	0.00675027	0.0398991
ENSG00000134463.15	ECHDC3	protein_coding	132.646	2.85396	2.09917	0.793051	3.59871	0.000319797	0.00347399
ENSG00000143382.15	ADAMTSL4	protein_coding	108.071	2.24151	2.1026	0.48352	4.63581	3.55537e-06	7.79826e-05
ENSG00000162591.16	MEGF6	protein_coding	403.159	2.37477	2.10437	0.707248	3.35776	0.000785775	0.00717363
ENSG00000164638.10	SLC29A4	protein_coding	72.8093	2.1986	2.10438	0.427811	5.1392	2.75911e-07	8.19074e-06
ENSG00000008517.18	IL32	protein_coding	815.231	2.21701	2.10546	0.346857	6.39171	1.64046e-10	1.01238e-08
ENSG00000196839.13	ADA	protein_coding	431.435	2.14087	2.11233	0.232944	9.19049	3.91044e-20	9.75797e-18
ENSG00000149596.7	JPH2	protein_coding	432.048	2.15599	2.12493	0.234251	9.20376	3.45628e-20	8.75151e-18
ENSG00000282057.1	AC092807.4	lncRNA	96.6606	2.28849	2.12542	0.475307	4.81475	1.47382e-06	3.646e-05
ENSG00000029534.21	ANK1	protein_coding	33.3586	2.29524	2.12562	0.590186	3.88901	0.000100654	0.00135578
ENSG00000125966.10	MMP24	protein_coding	35.271	2.20988	2.13376	0.407384	5.42456	5.80989e-08	2.0291e-06
ENSG00000100342.21	APOL1	protein_coding	278.73	2.29166	2.1405	0.528757	4.33405	1.46393e-05	0.000266447
ENSG00000172819.17	RARG	protein_coding	747.451	2.17851	2.14398	0.235767	9.24006	2.46351e-20	6.52564e-18
ENSG00000103742.12	IGDCC4	protein_coding	144.55	2.25831	2.14564	0.453157	4.9835	6.2443e-07	1.71748e-05
ENSG00000186352.9	ANKRD37	protein_coding	159.623	2.19855	2.1632	0.257229	8.54707	1.26248e-17	2.24096e-15
ENSG00000205978.6	NYNRIN	protein_coding	55.7456	2.35015	2.16468	0.54965	4.27571	1.90525e-05	0.000331695
ENSG00000171219.9	CDC42BPG	protein_coding	145.53	2.32399	2.16872	0.433489	5.36113	8.27041e-08	2.79216e-06
ENSG00000076864.19	RAP1GAP	protein_coding	27.5467	2.31284	2.17269	0.527342	4.38584	1.15539e-05	0.000217177
ENSG00000168405.17	CMAHP	transcribed_unitary_pseudogene	29.8251	2.38337	2.17422	0.672765	3.54265	0.000396125	0.00414871
ENSG00000167552.14	TUBA1A	protein_coding	1289.95	2.38564	2.17769	0.622751	3.8308	0.000127725	0.00163995
ENSG00000121454.6	LHX4	protein_coding	19.5102	2.64271	2.1788	0.846602	3.12155	0.00179903	0.0139845
ENSG00000148832.16	PAOX	protein_coding	48.2815	3.0853	2.18115	1.03417	2.98337	0.00285094	0.0202757
ENSG00000169184.6	MN1	protein_coding	288.152	2.22849	2.18194	0.300182	7.42377	1.13829e-13	1.26445e-11
ENSG00000148180.20	GSN	protein_coding	1771.91	2.36417	2.18461	0.568624	4.15771	3.21459e-05	0.000514395
ENSG00000047617.15	ANO2	protein_coding	107.798	2.4167	2.18538	0.655574	3.68639	0.00022746	0.002657
ENSG00000248568.1	KRT8P48	processed_pseudogene	9.89287	2.73561	2.19338	0.973471	2.81016	0.00495165	0.0313793
ENSG00000185432.12	METTL7A	protein_coding	15.6042	2.90992	2.19614	1.08724	2.67643	0.00744116	0.0429651
ENSG00000233435.2	AGGF1P2	processed_pseudogene	25.5004	5.19347	2.19648	1.63216	3.18196	0.00146283	0.0118572
ENSG00000111266.9	DUSP16	protein_coding	350.912	2.27345	2.20382	0.322328	7.05324	1.74798e-12	1.63569e-10
ENSG00000092295.12	TGM1	protein_coding	163.508	2.26624	2.20689	0.32052	7.07051	1.54362e-12	1.45235e-10
ENSG00000129521.15	EGLN3	protein_coding	24.8154	2.5718	2.2141	0.876077	2.93558	0.00332922	0.0230396
ENSG00000168679.18	SLC16A4	protein_coding	44.7798	2.46615	2.21595	0.693799	3.55456	0.000378612	0.0039969
ENSG00000183111.12	ARHGEF37	protein_coding	103.276	2.50568	2.21735	0.718515	3.4873	0.000487931	0.00490283
ENSG00000107738.20	VSIR	protein_coding	1162.31	2.31893	2.22773	0.384748	6.02715	1.66881e-09	8.3045e-08
ENSG00000260792.1	LINC02280	lncRNA	10.1505	2.97287	2.23612	1.08131	2.74933	0.00597171	0.0363839
ENSG00000185100.11	ADSS1	protein_coding	38.1481	2.38153	2.23648	0.4976	4.78604	1.70105e-06	4.14855e-05
ENSG00000277496.1	AL357033.4	lncRNA	29.0667	2.46906	2.24737	0.626335	3.94207	8.07805e-05	0.0011308
ENSG00000145687.16	SSBP2	protein_coding	204.632	2.2866	2.25476	0.22677	10.0833	6.54703e-24	2.39844e-21
ENSG00000182795.13	C1orf116	protein_coding	104.075	2.50096	2.26079	0.672511	3.71883	0.000200145	0.00237498
ENSG00000085117.12	CD82	protein_coding	172.759	2.33424	2.26422	0.310418	7.51965	5.4924e-14	6.38974e-12
ENSG00000154545.16	MAGED4	protein_coding	628.41	2.40263	2.26906	0.420496	5.71381	1.10475e-08	4.58365e-07
ENSG00000213648.11	SULT1A4	protein_coding	36.1808	2.86078	2.27001	1.05947	2.7002	0.00692969	0.0406557
ENSG00000110042.8	DTX4	protein_coding	167.646	2.36652	2.27029	0.420052	5.63387	1.76213e-08	7.02322e-07
ENSG00000168071.22	CCDC88B	protein_coding	66.687	2.67299	2.27709	0.74777	3.57461	0.000350752	0.00374644
ENSG00000100100.13	PIK3IP1	protein_coding	106.004	2.82699	2.27931	0.78121	3.61874	0.000296045	0.0032696
ENSG00000125965.9	GDF5	protein_coding	25.2465	2.57465	2.28124	0.822336	3.1309	0.00174274	0.0136145
ENSG00000146122.17	DAAM2	protein_coding	116.678	2.3798	2.28489	0.443374	5.36748	7.98432e-08	2.70086e-06
ENSG00000149212.12	SESN3	protein_coding	68.0967	2.55083	2.29192	0.660075	3.86445	0.000111338	0.00147037
ENSG00000223953.6	C1QTNF5	protein_coding	181.355	3.38686	2.29831	0.963358	3.51568	0.00043863	0.00449543
ENSG00000099953.10	MMP11	protein_coding	181.401	2.39113	2.30945	0.334357	7.15144	8.58727e-13	8.80093e-11
ENSG00000235863.4	B3GALT4	protein_coding	24.2847	2.58589	2.31182	0.651081	3.97168	7.13684e-05	0.00102231
ENSG00000120594.17	PLXDC2	protein_coding	21.9962	2.47048	2.3149	0.638252	3.8707	0.000108521	0.00144176
ENSG00000189280.3	GJB5	protein_coding	15.7037	2.58297	2.31855	0.831804	3.10526	0.00190111	0.0146196
ENSG00000095539.15	SEMA4G	protein_coding	142.52	3.16413	2.31873	0.90452	3.49813	0.000468536	0.0047343
ENSG00000186994.11	KANK3	protein_coding	32.6032	3.96654	2.3244	1.40403	2.82512	0.00472628	0.0302855
ENSG00000169242.12	EFNA1	protein_coding	438.871	2.39951	2.32895	0.335276	7.15684	8.25562e-13	8.5117e-11
ENSG00000072163.20	LIMS2	protein_coding	86.4354	2.54677	2.33113	0.603628	4.21911	2.45266e-05	0.000412
ENSG00000166145.14	SPINT1	protein_coding	377.899	3.03705	2.33146	0.732161	4.14806	3.35306e-05	0.000532101
ENSG00000059804.16	SLC2A3	protein_coding	762.033	2.45014	2.3322	0.440939	5.55664	2.75013e-08	1.0407e-06
ENSG00000103485.19	QPRT	protein_coding	82.1198	2.61453	2.34936	0.675982	3.86775	0.000109843	0.00145618
ENSG00000099260.11	PALMD	protein_coding	10.8206	2.74279	2.35295	0.98507	2.78436	0.00536339	0.0334226
ENSG00000229951.5	FLJ31356	lncRNA	9.91197	2.93347	2.35343	1.03231	2.84167	0.0044878	0.0290601
ENSG00000131459.13	GFPT2	protein_coding	1207.59	2.40793	2.35763	0.243778	9.87759	5.20696e-23	1.72411e-20
ENSG00000065325.13	GLP2R	protein_coding	21.8144	2.72376	2.37274	0.812254	3.35333	0.000798449	0.00727006
ENSG00000116032.5	GRIN3B	protein_coding	18.4741	2.72175	2.37364	0.805465	3.3791	0.000727232	0.00670674
ENSG00000265962.1	GACAT2	lncRNA	42.5388	2.59793	2.37495	0.595338	4.36379	1.27827e-05	0.000237938
ENSG00000221968.9	FADS3	protein_coding	3163.82	2.41491	2.37894	0.232501	10.3867	2.85138e-25	1.29197e-22
ENSG00000128284.19	APOL3	protein_coding	31.7454	2.55543	2.38047	0.599378	4.26347	2.01277e-05	0.000347951
ENSG00000088756.13	ARHGAP28	protein_coding	41.4011	2.47753	2.38298	0.472901	5.239	1.61445e-07	5.06115e-06
ENSG00000250303.4	LINC02762	lncRNA	85.5455	2.56033	2.39141	0.53672	4.77033	1.83926e-06	4.41678e-05
ENSG00000183549.10	ACSM5	protein_coding	18.2364	2.59384	2.39822	0.715378	3.62583	0.00028804	0.00320794
ENSG00000173930.9	SLCO4C1	protein_coding	70.8618	3.17448	2.40022	0.815536	3.89251	9.92115e-05	0.00133873
ENSG00000063180.9	CA11	protein_coding	211.203	2.50192	2.4086	0.352738	7.09287	1.31356e-12	1.28505e-10
ENSG00000254815.6	LMNTD2-AS1	lncRNA	52.7489	3.03956	2.41786	0.873	3.48174	0.000498176	0.00498118
ENSG00000155622.7	XAGE2	protein_coding	45.6054	2.61321	2.42425	0.644408	4.05521	5.00895e-05	0.000757191
ENSG00000172348.14	RCAN2	protein_coding	61.8052	2.50721	2.42722	0.420742	5.95903	2.53743e-09	1.21359e-07
ENSG00000148344.11	PTGES	protein_coding	737.121	2.74094	2.42845	0.771048	3.55483	0.00037823	0.00399531
ENSG00000164938.14	TP53INP1	protein_coding	750.293	2.78116	2.43955	0.666372	4.17358	2.99847e-05	0.000485223
ENSG00000152402.11	GUCY1A2	protein_coding	48.7912	2.62506	2.43991	0.522544	5.02362	5.07057e-07	1.42655e-05
ENSG00000114268.12	PFKFB4	protein_coding	289.781	2.4756	2.44336	0.224725	11.0161	3.19554e-28	1.77487e-25
ENSG00000185499.16	MUC1	protein_coding	407.829	2.55259	2.44612	0.397108	6.42795	1.29338e-10	8.2479e-09
ENSG00000006534.16	ALDH3B1	protein_coding	640.111	2.98801	2.44764	0.8658	3.45115	0.000558198	0.00548263
ENSG00000133106.14	EPSTI1	protein_coding	163.285	2.52198	2.44772	0.361646	6.97362	3.08878e-12	2.70717e-10
ENSG00000080031.10	PTPRH	protein_coding	51.5226	2.72195	2.45414	0.688101	3.95575	7.62952e-05	0.00107765
ENSG00000278952.1	AP003068.4	TEC	52.1246	5.77903	2.46467	1.67311	3.45407	0.000552198	0.0054268
ENSG00000205809.9	KLRC2	protein_coding	12.4727	2.78028	2.47108	0.892897	3.11378	0.0018471	0.0142936
ENSG00000105419.18	MEIS3	protein_coding	72.3123	2.77081	2.47638	0.620482	4.46558	7.98537e-06	0.000156597
ENSG00000167103.12	PIP5KL1	protein_coding	86.3526	2.64665	2.47844	0.473509	5.58945	2.27789e-08	8.81365e-07
ENSG00000184574.10	LPAR5	protein_coding	134.172	2.60674	2.48219	0.455825	5.71873	1.07321e-08	4.48509e-07
ENSG00000112972.15	HMGCS1	protein_coding	8291.28	2.54678	2.48737	0.293489	8.67761	4.04161e-18	8.09168e-16
ENSG00000248713.1	C4orf54	protein_coding	8.45775	3.00968	2.51403	1.03406	2.91054	0.00360799	0.0244673
ENSG00000171403.10	KRT9	protein_coding	22.8712	2.94	2.52518	0.986308	2.98082	0.00287481	0.0204202
ENSG00000257732.1	AC089983.1	lncRNA	16.223	2.94623	2.5255	0.946861	3.11158	0.00186092	0.0143683
ENSG00000114812.13	VIPR1	protein_coding	61.2979	2.62598	2.52687	0.457125	5.74455	9.21647e-09	3.88944e-07
ENSG00000184489.12	PTP4A3	protein_coding	185.246	2.72542	2.53436	0.400212	6.80993	9.7645e-12	7.64205e-10
ENSG00000110446.11	SLC15A3	protein_coding	21.1002	2.83211	2.53525	0.807509	3.50721	0.000452828	0.00461134
ENSG00000142798.20	HSPG2	protein_coding	1613.49	2.83695	2.53777	0.635225	4.46605	7.96764e-06	0.000156597
ENSG00000261150.3	EPPK1	protein_coding	145.421	3.35385	2.55656	1.09958	3.0501	0.00228763	0.0170415
ENSG00000149809.16	TM7SF2	protein_coding	3115.31	2.68203	2.56956	0.381442	7.03129	2.04627e-12	1.86417e-10
ENSG00000174640.15	SLCO2A1	protein_coding	85.4993	2.62805	2.58248	0.329836	7.96774	1.61606e-15	2.37823e-13
ENSG00000187398.12	LUZP2	protein_coding	18.5234	2.78199	2.58634	0.695726	3.99868	6.36957e-05	0.000930205
ENSG00000140297.13	GCNT3	protein_coding	25.4501	3.35251	2.59439	0.994571	3.37081	0.00074947	0.00689336
ENSG00000268614.1	AC008878.2	protein_coding	14.3133	5.62009	2.61527	1.65684	3.39206	0.000693692	0.0065019
ENSG00000187266.14	EPOR	protein_coding	148.24	2.91565	2.61756	0.616395	4.73017	2.24336e-06	5.19869e-05
ENSG00000160183.17	TMPRSS3	protein_coding	13.2353	3.13684	2.6242	1.07907	2.90699	0.00364919	0.0246897
ENSG00000255874.2	PRECSIT	lncRNA	33.4186	2.96772	2.62515	0.715618	4.14708	3.36747e-05	0.000533896
ENSG00000205593.12	DENND6B	protein_coding	95.3545	2.95262	2.62945	0.611514	4.82837	1.37654e-06	3.42999e-05
ENSG00000177409.12	SAMD9L	protein_coding	195.56	3.12815	2.63318	0.889695	3.51598	0.000438136	0.00449305
ENSG00000154153.13	RETREG1	protein_coding	355.92	2.66264	2.63944	0.212359	12.5384	4.6041e-36	3.96367e-33
ENSG00000270149.5	AL591806.3	protein_coding	105.085	3.24352	2.6571	0.860506	3.76931	0.000163697	0.00201324
ENSG00000176092.15	CRYBG2	protein_coding	16.17	3.0286	2.6615	0.83093	3.64483	0.000267568	0.00301752
ENSG00000040731.10	CDH10	protein_coding	9.78276	3.39521	2.66824	1.20863	2.80914	0.0049674	0.0314443
ENSG00000165507.9	DEPP1	protein_coding	12.9134	3.4044	2.67205	1.12583	3.02392	0.00249523	0.0182666
ENSG00000137573.14	SULF1	protein_coding	68.2284	2.81121	2.70137	0.445865	6.30507	2.88069e-10	1.69862e-08
ENSG00000183876.9	ARSI	protein_coding	174.046	3.10933	2.71027	0.636193	4.8874	1.02174e-06	2.63358e-05
ENSG00000223485.4	LINC01615	lncRNA	419.944	2.78479	2.73159	0.290791	9.5766	1.00294e-21	2.8781e-19
ENSG00000099994.11	SUSD2	protein_coding	57.2024	2.873	2.73937	0.473459	6.06812	1.29418e-09	6.5732e-08
ENSG00000187634.12	SAMD11	protein_coding	27.6184	3.52341	2.74833	0.997145	3.5335	0.000410091	0.00426155
ENSG00000143320.9	CRABP2	protein_coding	932.569	2.96283	2.74991	0.412777	7.17781	7.08394e-13	7.3922e-11
ENSG00000110195.14	FOLR1	protein_coding	9.66786	3.40498	2.76482	1.22661	2.77592	0.00550451	0.0340923
ENSG00000012171.20	SEMA3B	protein_coding	502.14	2.90919	2.77455	0.431743	6.73825	1.60307e-11	1.18973e-09
ENSG00000273003.1	ARL2-SNX15	protein_coding	13.7042	7.356	2.77548	2.25406	3.26345	0.00110064	0.00947537
ENSG00000162645.13	GBP2	protein_coding	24.958	3.58299	2.78627	0.999781	3.58377	0.000338667	0.0036422
ENSG00000221955.10	SLC12A8	protein_coding	522.401	2.99738	2.78963	0.422701	7.09102	1.33125e-12	1.295e-10
ENSG00000164120.14	HPGD	protein_coding	15.5204	3.16759	2.8061	0.812093	3.90053	9.59826e-05	0.00130231
ENSG00000136274.9	NACAD	protein_coding	29.5104	3.06533	2.82039	0.675283	4.53933	5.64342e-06	0.000116789
ENSG00000111912.20	NCOA7	protein_coding	2347.5	2.89421	2.82522	0.301657	9.59437	8.44272e-22	2.50632e-19
ENSG00000266714.9	MYO15B	protein_coding	91.1779	4.33846	2.82671	1.17861	3.681	0.000232324	0.00269917
ENSG00000135643.5	KCNMB4	protein_coding	395.101	2.98294	2.84161	0.441155	6.76165	1.36425e-11	1.03478e-09
ENSG00000073282.13	TP63	protein_coding	14.2939	3.66546	2.84165	1.14852	3.19147	0.0014155	0.0115727
ENSG00000272502.1	AC104958.2	lncRNA	19.0773	3.21303	2.86275	0.802432	4.00412	6.22489e-05	0.000912949
ENSG00000065361.16	ERBB3	protein_coding	382.679	2.96148	2.88236	0.311221	9.5157	1.80498e-21	5.09477e-19
ENSG00000154025.16	SLC5A10	protein_coding	9.53677	5.91072	2.88594	1.78688	3.30784	0.000940198	0.00836174
ENSG00000128510.12	CPA4	protein_coding	2969.28	3.43815	2.88794	0.956863	3.59315	0.000326706	0.00353343
ENSG00000112782.19	CLIC5	protein_coding	101.236	3.87203	2.90499	1.21436	3.18853	0.00142999	0.0116579
ENSG00000102934.10	PLLP	protein_coding	34.7767	3.7837	2.90691	0.935608	4.0441	5.25239e-05	0.000788454
ENSG00000120675.6	DNAJC15	protein_coding	284.146	3.50387	2.93819	0.613229	5.7138	1.10478e-08	4.58365e-07
ENSG00000156804.7	FBXO32	protein_coding	443.134	3.16226	2.93838	0.512364	6.1719	6.74739e-10	3.68815e-08
ENSG00000213937.4	CLDN9	protein_coding	55.0049	5.12017	2.94428	1.58594	3.22848	0.0012445	0.0104475
ENSG00000244558.6	KCNK15-AS1	lncRNA	10.0275	3.60128	2.94967	1.05206	3.42306	0.000619206	0.00595282
ENSG00000141401.12	IMPA2	protein_coding	82.3651	3.09865	2.97329	0.375816	8.24513	1.64978e-16	2.66965e-14
ENSG00000235109.7	ZSCAN31	protein_coding	309.061	3.19683	2.97979	0.513247	6.22864	4.705e-10	2.63878e-08
ENSG00000145287.11	PLAC8	protein_coding	12.4804	3.71706	3.00469	0.962368	3.86241	0.000112272	0.00147741
ENSG00000184545.11	DUSP8	protein_coding	171.723	3.84005	3.00983	0.967123	3.9706	7.16931e-05	0.0010253
ENSG00000136542.9	GALNT5	protein_coding	206.033	3.72515	3.03775	1.03458	3.60062	0.000317455	0.00345727
ENSG00000173698.18	ADGRG2	protein_coding	14.2171	3.48071	3.04063	0.924623	3.76446	0.000166909	0.00204253
ENSG00000062038.14	CDH3	protein_coding	21.4359	3.51897	3.06928	0.836204	4.20827	2.57331e-05	0.000428089
ENSG00000113721.14	PDGFRB	protein_coding	15.119	3.73462	3.07254	0.978671	3.81602	0.000135624	0.00172084
ENSG00000137463.5	MGARP	protein_coding	9.36508	5.44168	3.09078	1.82131	2.98778	0.00281013	0.02006
ENSG00000153820.13	SPHKAP	protein_coding	34.2735	3.49791	3.09092	0.867381	4.03273	5.51336e-05	0.000819708
ENSG00000124249.7	KCNK15	protein_coding	74.2346	3.3385	3.09428	0.569356	5.86365	4.5281e-09	2.06256e-07
ENSG00000141052.18	MYOCD	protein_coding	20.6915	3.3593	3.11028	0.706793	4.75288	2.00538e-06	4.74294e-05
ENSG00000176533.13	GNG7	protein_coding	73.8672	4.51066	3.11993	1.11261	4.05411	5.03259e-05	0.000759431
ENSG00000124602.10	UNC5CL	protein_coding	22.5729	4.72049	3.13534	1.2896	3.66044	0.000251784	0.0028863
ENSG00000196139.14	AKR1C3	protein_coding	183.204	3.28486	3.13701	0.443348	7.40922	1.27045e-13	1.40221e-11
ENSG00000211448.13	DIO2	protein_coding	49.6856	3.80276	3.15558	0.931517	4.08233	4.45858e-05	0.00068238
ENSG00000145526.12	CDH18	protein_coding	28.6267	3.64882	3.1779	0.87571	4.1667	3.09041e-05	0.000497296
ENSG00000248698.6	LINC01085	transcribed_processed_pseudogene	68.2793	3.28853	3.18944	0.422849	7.77709	7.42135e-15	9.8293e-13
ENSG00000104081.14	BMF	protein_coding	295.74	3.39451	3.19977	0.493247	6.88196	5.90333e-12	4.95822e-10
ENSG00000165449.11	SLC16A9	protein_coding	22.3133	3.58462	3.21501	0.731376	4.90121	9.52499e-07	2.48111e-05
ENSG00000174669.12	SLC29A2	protein_coding	380.006	3.63086	3.22337	0.479272	7.57578	3.56967e-14	4.32835e-12
ENSG00000137440.5	FGFBP1	protein_coding	353.708	4.15514	3.22858	1.22911	3.38061	0.000723257	0.00668799
ENSG00000115165.10	CYTIP	protein_coding	11.5051	3.74981	3.23086	1.11531	3.36213	0.000773425	0.00708343
ENSG00000140795.13	MYLK3	protein_coding	19.9069	3.67556	3.23323	0.783295	4.69243	2.69976e-06	6.12444e-05
ENSG00000118898.16	PPL	protein_coding	962.042	3.56363	3.23541	0.58526	6.08897	1.13639e-09	5.8407e-08
ENSG00000133321.11	PLAAT4	protein_coding	83.5884	3.51347	3.29042	0.55172	6.36821	1.91251e-10	1.16771e-08
ENSG00000161798.7	AQP5	protein_coding	28.9647	4.09217	3.37513	1.02792	3.98101	6.86223e-05	0.000987909
ENSG00000159251.8	ACTC1	protein_coding	34.664	4.97109	3.37649	1.28247	3.87619	0.000106104	0.00141511
ENSG00000114854.8	TNNC1	protein_coding	60.8985	3.57664	3.39536	0.519819	6.88054	5.96249e-12	4.9836e-10
ENSG00000135218.19	CD36	protein_coding	12.5321	3.9479	3.39825	0.93614	4.21721	2.47339e-05	0.000414959
ENSG00000162520.15	SYNC	protein_coding	139.259	3.53035	3.40031	0.409573	8.61959	6.71951e-18	1.27139e-15
ENSG00000117266.15	CDK18	protein_coding	122.766	3.87221	3.50302	0.600158	6.45199	1.10388e-10	7.1723e-09
ENSG00000139329.5	LUM	protein_coding	27.6416	4.04476	3.52764	0.88557	4.56741	4.93784e-06	0.000103854
ENSG00000070731.11	ST6GALNAC2	protein_coding	10.0759	5.02083	3.53927	1.44186	3.48218	0.000497349	0.0049758
ENSG00000183114.8	FAM43B	protein_coding	25.7569	3.99319	3.56144	0.845476	4.72301	2.32375e-06	5.34184e-05
ENSG00000187134.14	AKR1C1	protein_coding	434.196	3.61104	3.574	0.231127	15.6236	5.02722e-55	1.44264e-51
ENSG00000118194.20	TNNT2	protein_coding	17.563	4.30806	3.63344	1.05142	4.09736	4.17888e-05	0.000642428
ENSG00000130600.19	H19	lncRNA	32.3619	4.13736	3.68225	0.707145	5.8508	4.89218e-09	2.19931e-07
ENSG00000205221.12	VIT	protein_coding	15.9714	4.47195	3.70599	1.16221	3.84779	0.000119187	0.00155467
ENSG00000170477.13	KRT4	protein_coding	9.98905	6.54719	3.73204	2.0684	3.16535	0.00154899	0.0123737
ENSG00000141574.8	SECTM1	protein_coding	96.9035	3.87111	3.7805	0.35154	11.0119	3.34997e-28	1.8025e-25
ENSG00000257588.1	AC025154.2	lncRNA	10.504	5.03179	3.83294	1.28775	3.90742	9.32854e-05	0.00127172
ENSG00000261040.7	WFDC21P	transcribed_unitary_pseudogene	65.7069	4.3567	3.89509	0.777734	5.60178	2.12156e-08	8.2645e-07
ENSG00000186832.9	KRT16	protein_coding	63.945	5.27941	3.92339	1.57724	3.34724	0.000816219	0.00739666
ENSG00000078018.20	MAP2	protein_coding	66.692	4.19672	3.92445	0.544433	7.70843	1.27377e-14	1.62458e-12
ENSG00000109846.9	CRYAB	protein_coding	15.4103	5.19029	3.93822	1.21188	4.28282	1.84538e-05	0.000324885
ENSG00000151632.17	AKR1C2	protein_coding	70.1362	4.2023	4.00863	0.524448	8.01281	1.12113e-15	1.67858e-13
ENSG00000165272.16	AQP3	protein_coding	53.0591	4.64599	4.19495	0.713277	6.51359	7.33744e-11	4.935e-09
ENSG00000168542.16	COL3A1	protein_coding	482.835	4.34046	4.19759	0.389739	11.1368	8.30139e-29	5.10476e-26
ENSG00000185585.20	OLFML2A	protein_coding	252.348	4.29529	4.20863	0.305609	14.0549	7.19237e-45	9.52602e-42
ENSG00000140465.14	CYP1A1	protein_coding	103.26	4.56451	4.32369	0.552308	8.26443	1.40365e-16	2.30172e-14
ENSG00000128422.17	KRT17	protein_coding	1220.14	5.24092	4.34291	1.13845	4.60355	4.15356e-06	8.9507e-05
ENSG00000173391.9	OLR1	protein_coding	55.7446	4.88834	4.49629	0.712786	6.85808	6.97941e-12	5.71609e-10
ENSG00000142583.18	SLC2A5	protein_coding	9.38166	6.59039	4.60867	1.71484	3.84316	0.000121461	0.00157479
ENSG00000137699.17	TRIM29	protein_coding	326.469	4.88872	4.70117	0.433429	11.2792	1.66309e-29	1.1454e-26
ENSG00000255641.1	AC068775.1	protein_coding	8.80765	7.70819	4.71984	1.81531	4.24621	2.17422e-05	0.000372494
ENSG00000138061.12	CYP1B1	protein_coding	249.516	5.35021	5.05536	0.485208	11.0266	2.84293e-28	1.63165e-25
ENSG00000064205.10	CCN5	protein_coding	232.4	5.19993	5.07502	0.357097	14.5617	4.92526e-48	9.42257e-45
ENSG00000163283.7	ALPP	protein_coding	313.693	6.74189	6.64313	0.344218	19.5861	2.03186e-85	8.74615e-82

## Sheet: CAL62_U0126_DEG
Ensemble Genecode	Gene names	Gene type	baseMean	log2FoldChange	shrunkenlfc	lfcSE	stat	pvalue	padj
ENSG00000164283.13	ESM1	protein_coding	4241.81	-7.67416	-6.93208	0.524845	-14.6217	2.04099e-48	3.64582e-45
ENSG00000175832.13	ETV4	protein_coding	2049.26	-5.16544	-4.98351	0.344788	-14.9815	9.70013e-51	2.16592e-47		Underexpressed genes
ENSG00000197046.12	SIGLEC15	protein_coding	295.378	-5.09577	-4.82815	0.416584	-12.2323	2.09001e-34	7.27884e-32		Overexpressed genes
ENSG00000123689.6	G0S2	protein_coding	2433.05	-5.14732	-4.7874	0.52591	-9.78745	1.27467e-22	1.51796e-20
ENSG00000120949.15	TNFRSF8	protein_coding	307.978	-4.77216	-4.56682	0.426262	-11.1954	4.29549e-29	9.35735e-27
ENSG00000279809.1	AC005538.2	TEC	30.5754	-5.38994	-4.39786	1.07973	-4.99195	5.97723e-07	7.48222e-06
ENSG00000198821.11	CD247	protein_coding	21.9918	-7.21467	-4.34573	1.79872	-4.011	6.0462e-05	0.000438503
ENSG00000171388.12	APLN	protein_coding	2017.09	-4.33088	-4.11375	0.410058	-10.5616	4.48791e-26	7.2223e-24
ENSG00000249992.2	TMEM158	protein_coding	964.259	-4.27645	-4.05969	0.411592	-10.39	2.75247e-25	4.27543e-23
ENSG00000102760.13	RGCC	protein_coding	97.6618	-4.24643	-3.92369	0.612965	-6.92769	4.2778e-12	1.44999e-10
ENSG00000183760.11	ACP7	protein_coding	716.149	-3.97674	-3.91588	0.287736	-13.8208	1.91004e-43	2.00701e-40
ENSG00000120738.8	EGR1	protein_coding	18961.6	-4.36829	-3.87441	0.653702	-6.68238	2.35085e-11	7.17834e-10
ENSG00000164362.21	TERT	protein_coding	111.309	-4.07031	-3.81227	0.469167	-8.6756	4.11359e-18	3.25137e-16
ENSG00000101187.16	SLCO4A1	protein_coding	7691.12	-3.84252	-3.81189	0.168957	-22.7426	1.69996e-114	3.03663e-110
ENSG00000101188.5	NTSR1	protein_coding	20.3449	-7.17778	-3.76072	1.72637	-4.15774	3.21415e-05	0.000253821
ENSG00000134531.10	EMP1	protein_coding	16121.8	-3.96275	-3.72708	0.474701	-8.34789	6.94961e-17	4.59781e-15
ENSG00000006468.14	ETV1	protein_coding	361.709	-3.81147	-3.6724	0.348443	-10.9386	7.53702e-28	1.38798e-25
ENSG00000187678.10	SPRY4	protein_coding	1341.03	-3.73138	-3.64638	0.273753	-13.6305	2.63931e-42	2.24505e-39
ENSG00000188487.12	INSC	protein_coding	66.598	-4.03794	-3.63648	0.618518	-6.52841	6.64699e-11	1.84658e-09
ENSG00000285108.1	AC103718.1	lncRNA	61.4011	-6.82038	-3.59155	1.51368	-4.50582	6.61186e-06	6.43989e-05
ENSG00000179066.8	AC020907.1	lncRNA	17.27	-4.0093	-3.53644	0.866963	-4.62453	3.75445e-06	3.88112e-05
ENSG00000181773.7	GPR3	protein_coding	376.408	-3.70145	-3.4969	0.441706	-8.37991	5.29704e-17	3.54386e-15
ENSG00000196878.15	LAMB3	protein_coding	3364.22	-3.50663	-3.44898	0.24292	-14.4353	3.10179e-47	5.03703e-44
ENSG00000167772.12	ANGPTL4	protein_coding	32.0328	-4.69556	-3.41339	1.29196	-3.63445	0.000278576	0.00162674
ENSG00000139318.8	DUSP6	protein_coding	1520.05	-3.4844	-3.40878	0.276218	-12.6147	1.75288e-36	7.637e-34
ENSG00000144227.5	NXPH2	protein_coding	103.206	-3.57703	-3.34786	0.543737	-6.57859	4.74918e-11	1.35953e-09
ENSG00000133083.15	DCLK1	protein_coding	139.304	-4.4869	-3.29024	0.926009	-4.84542	1.26347e-06	1.48093e-05
ENSG00000056736.10	IL17RB	protein_coding	339.068	-3.39352	-3.27643	0.395624	-8.57764	9.68369e-18	7.20749e-16
ENSG00000101307.16	SIRPB1	protein_coding	1115.97	-3.43021	-3.26453	0.406915	-8.4298	3.46259e-17	2.37893e-15
ENSG00000196584.3	XRCC2	protein_coding	1127.91	-3.29719	-3.24155	0.2444	-13.491	1.76798e-41	1.43552e-38
ENSG00000244405.8	ETV5	protein_coding	3057.95	-3.25802	-3.22162	0.197308	-16.5123	2.9921e-61	1.78159e-57
ENSG00000093009.11	CDC45	protein_coding	1209.85	-3.26884	-3.20693	0.257051	-12.7167	4.77546e-37	2.18728e-34
ENSG00000148680.16	HTR7	protein_coding	137.971	-3.3489	-3.17923	0.442824	-7.5626	3.95087e-14	1.74756e-12
ENSG00000283269.1	AC005524.1	transcribed_unprocessed_pseudogene	12.2784	-3.95411	-3.17837	1.03799	-3.8094	0.000139305	0.000901921
ENSG00000128805.15	ARHGAP22	protein_coding	306.369	-3.25004	-3.17437	0.301472	-10.7806	4.25309e-27	7.44834e-25
ENSG00000007171.18	NOS2	protein_coding	88.5988	-3.33108	-3.13738	0.546897	-6.09088	1.12295e-09	2.50115e-08
ENSG00000127564.17	PKMYT1	protein_coding	2950.64	-3.18654	-3.13096	0.249802	-12.7562	2.87736e-37	1.35259e-34
ENSG00000175592.9	FOSL1	protein_coding	7400.79	-3.18468	-3.12023	0.268867	-11.8448	2.28891e-32	6.70274e-30
ENSG00000136928.7	GABBR2	protein_coding	61.4055	-3.39114	-3.10525	0.541023	-6.26802	3.65668e-10	8.9356e-09
ENSG00000099958.15	DERL3	protein_coding	365.023	-3.27984	-3.09988	0.456989	-7.17708	7.12169e-13	2.67258e-11
ENSG00000104332.12	SFRP1	protein_coding	26699.2	-3.31154	-3.0745	0.479065	-6.91251	4.76167e-12	1.6079e-10
ENSG00000175445.17	LPL	protein_coding	22.1711	-3.74494	-3.07126	0.876145	-4.27434	1.91707e-05	0.000162143
ENSG00000188763.5	FZD9	protein_coding	313.429	-3.14569	-3.05019	0.372318	-8.44893	2.93995e-17	2.05142e-15
ENSG00000279822.1	AC016397.2	TEC	7.14281	-4.08184	-3.04566	1.29073	-3.16244	0.00156453	0.00705561
ENSG00000149573.9	MPZL2	protein_coding	741.474	-3.68808	-3.03735	0.642664	-5.73874	9.53814e-09	1.75649e-07
ENSG00000137310.12	TCF19	protein_coding	2966.13	-3.01953	-2.98401	0.199955	-15.1011	1.59317e-51	4.06554e-48
ENSG00000072657.9	TRHDE	protein_coding	358.372	-3.58187	-2.97925	0.628187	-5.70193	1.18462e-08	2.12032e-07
ENSG00000172197.11	MBOAT1	protein_coding	144.128	-3.31992	-2.96624	0.509277	-6.5189	7.08239e-11	1.95167e-09
ENSG00000101412.13	E2F1	protein_coding	4100.17	-3.01385	-2.95775	0.256421	-11.7535	6.77136e-32	1.88995e-29
ENSG00000124191.18	TOX2	protein_coding	225.829	-3.24663	-2.95739	0.464393	-6.99112	2.72692e-12	9.45846e-11
ENSG00000172927.8	MYEOV	protein_coding	1802.78	-3.00277	-2.95534	0.247684	-12.1234	7.94066e-34	2.53293e-31
ENSG00000244694.7	PTCHD4	protein_coding	6.71541	-4.3429	-2.90522	1.50945	-2.87714	0.00401298	0.0154791
ENSG00000260727.2	SLC7A5P1	transcribed_unprocessed_pseudogene	10.0907	-6.68026	-2.89787	2.08132	-3.20963	0.00132904	0.00615361
ENSG00000118513.19	MYB	protein_coding	44.9693	-3.10732	-2.87356	0.526623	-5.90047	3.62466e-09	7.25053e-08
ENSG00000234964.4	FABP5P7	processed_pseudogene	94.692	-3.03259	-2.86014	0.425684	-7.12404	1.0481e-12	3.86024e-11
ENSG00000285304.1	Z83844.2	protein_coding	42.4526	-3.91304	-2.85849	1.05271	-3.71711	0.000201515	0.00122646
ENSG00000138669.9	PRKG2	protein_coding	21.521	-3.53719	-2.85371	0.935883	-3.77952	0.00015713	0.000996381
ENSG00000121152.10	NCAPH	protein_coding	2133.38	-2.92818	-2.8524	0.300479	-9.74502	1.93735e-22	2.26189e-20
ENSG00000279347.1	AC021945.1	TEC	26.5213	-3.90326	-2.84926	1.08241	-3.60609	0.000310845	0.00177969
ENSG00000076356.7	PLXNA2	protein_coding	3568.74	-2.8871	-2.84304	0.234673	-12.3027	8.7624e-35	3.13045e-32
ENSG00000258976.1	AC013451.2	lncRNA	9.34557	-3.80879	-2.83607	1.21153	-3.14379	0.00166778	0.00744044
ENSG00000112309.11	B3GAT2	protein_coding	17.3023	-3.43688	-2.83434	0.961112	-3.57594	0.000348977	0.00196711
ENSG00000164626.9	KCNK5	protein_coding	521.469	-2.89347	-2.82156	0.299731	-9.65355	4.74829e-22	5.23572e-20
ENSG00000187741.15	FANCA	protein_coding	2486.23	-2.85052	-2.81863	0.199864	-14.2623	3.75767e-46	4.47488e-43
ENSG00000214826.5	DDX12P	unprocessed_pseudogene	534.784	-2.91106	-2.8154	0.346779	-8.39457	4.67608e-17	3.16397e-15
ENSG00000177283.7	FZD8	protein_coding	424.909	-2.90061	-2.81516	0.317552	-9.13426	6.58538e-20	6.00177e-18
ENSG00000065328.16	MCM10	protein_coding	1469.69	-2.83252	-2.7898	0.229454	-12.3446	5.20906e-35	1.97977e-32
ENSG00000186185.14	KIF18B	protein_coding	2977.53	-2.84371	-2.78021	0.282163	-10.0782	6.89498e-24	9.47423e-22
ENSG00000111788.10	AC009533.1	unprocessed_pseudogene	735.468	-2.85305	-2.77997	0.305535	-9.33788	9.82818e-21	9.80787e-19
ENSG00000171848.15	RRM2	protein_coding	9201.69	-2.82234	-2.77098	0.255839	-11.0317	2.68754e-28	5.27556e-26
ENSG00000136982.6	DSCC1	protein_coding	510.581	-2.81338	-2.7709	0.220254	-12.7733	2.31002e-37	1.11524e-34
ENSG00000106278.12	PTPRZ1	protein_coding	40.6866	-3.15115	-2.7613	0.744866	-4.23049	2.33179e-05	0.000192391
ENSG00000168959.14	GRM5	protein_coding	8.30179	-3.42887	-2.75837	1.19494	-2.8695	0.00411127	0.0158207
ENSG00000007968.7	E2F2	protein_coding	328.35	-2.83111	-2.75362	0.308493	-9.17722	4.42367e-20	4.20319e-18
ENSG00000143476.18	DTL	protein_coding	1583.62	-2.77594	-2.74012	0.211681	-13.1138	2.74431e-39	1.6904e-36
ENSG00000226435.10	ANKRD18DP	transcribed_unprocessed_pseudogene	11.5324	-3.41822	-2.73739	1.11574	-3.06363	0.00218671	0.00933364
ENSG00000130675.15	MNX1	protein_coding	22.2546	-3.01724	-2.73613	0.685954	-4.3986	1.08951e-05	9.99073e-05
ENSG00000269927.1	AC004817.3	lncRNA	25.515	-3.58878	-2.72343	1.27783	-2.80851	0.00497721	0.0184922
ENSG00000170961.7	HAS2	protein_coding	52.461	-2.98962	-2.71232	0.657592	-4.54631	5.45956e-06	5.39403e-05
ENSG00000167550.11	RHEBL1	protein_coding	90.2982	-2.85167	-2.7015	0.4178	-6.82545	8.76488e-12	2.83636e-10
ENSG00000069482.7	GAL	protein_coding	442.385	-2.78571	-2.7011	0.360006	-7.73796	1.01029e-14	4.82533e-13
ENSG00000011422.12	PLAUR	protein_coding	3334.18	-2.76763	-2.69989	0.297796	-9.2937	1.49012e-20	1.4706e-18
ENSG00000145569.6	OTULINL	protein_coding	160.382	-2.76798	-2.6982	0.314832	-8.79193	1.47017e-18	1.20467e-16
ENSG00000092470.12	WDR76	protein_coding	1080.9	-2.73653	-2.69244	0.236846	-11.554	7.04255e-31	1.7233e-28
ENSG00000138100.14	TRIM54	protein_coding	8.33486	-4.18343	-2.68635	1.48646	-2.81435	0.00488761	0.018237
ENSG00000085999.13	RAD54L	protein_coding	1026.51	-2.71665	-2.67967	0.217769	-12.4749	1.02303e-35	4.24987e-33
ENSG00000287023.1	AC018978.1	lncRNA	12.9669	-5.65103	-2.67724	1.66341	-3.39725	0.000680659	0.00348384
ENSG00000131153.9	GINS2	protein_coding	1022.71	-2.7245	-2.67208	0.255816	-10.6502	1.73984e-26	2.87767e-24
ENSG00000092853.14	CLSPN	protein_coding	1606.54	-2.70008	-2.67207	0.187671	-14.3873	6.21979e-47	8.54647e-44
ENSG00000186871.7	ERCC6L	protein_coding	1623.33	-2.72205	-2.66301	0.277064	-9.82464	8.81929e-23	1.08648e-20
ENSG00000125398.8	SOX9	protein_coding	849.475	-2.74082	-2.65846	0.247931	-11.0548	2.07885e-28	4.17242e-26
ENSG00000168496.4	FEN1	protein_coding	5146.35	-2.69729	-2.65304	0.24158	-11.1652	6.03588e-29	1.29902e-26
ENSG00000148773.14	MKI67	protein_coding	22997.8	-2.74336	-2.65248	0.347461	-7.89545	2.89268e-15	1.51087e-13
ENSG00000101057.16	MYBL2	protein_coding	4532.09	-2.65715	-2.62892	0.192998	-13.7677	3.98545e-43	3.95512e-40
ENSG00000205639.12	MFSD2B	protein_coding	27.354	-2.99747	-2.6072	0.656673	-4.56464	5.00354e-06	5.00493e-05
ENSG00000267500.1	ZNF887P	transcribed_unprocessed_pseudogene	28.5906	-2.97731	-2.60338	0.681581	-4.36825	1.25247e-05	0.00011237
ENSG00000197299.12	BLM	protein_coding	1198.85	-2.65606	-2.60098	0.271411	-9.78612	1.29158e-22	1.52792e-20
ENSG00000109084.14	TMEM97	protein_coding	5041.93	-2.68254	-2.59606	0.341429	-7.85681	3.94032e-15	2.01103e-13
ENSG00000170312.16	CDK1	protein_coding	2803.22	-2.62263	-2.58883	0.212603	-12.3358	5.80897e-35	2.16178e-32
ENSG00000175305.17	CCNE2	protein_coding	1420.81	-2.62245	-2.58382	0.226509	-11.5777	5.34461e-31	1.32598e-28
ENSG00000067798.16	NAV3	protein_coding	641.018	-2.93538	-2.58156	0.645283	-4.54897	5.39082e-06	5.33792e-05
ENSG00000100479.13	POLE2	protein_coding	455.613	-2.63246	-2.57276	0.271163	-9.70801	2.78735e-22	3.21229e-20
ENSG00000094804.12	CDC6	protein_coding	3409.89	-2.60607	-2.57075	0.217593	-11.9768	4.69906e-33	1.44723e-30
ENSG00000140534.14	TICRR	protein_coding	2306.71	-2.59869	-2.56167	0.225497	-11.5243	9.95256e-31	2.40247e-28
ENSG00000125454.12	SLC25A19	protein_coding	620.073	-2.61247	-2.55468	0.262655	-9.94641	2.61452e-23	3.40899e-21
ENSG00000157193.18	LRP8	protein_coding	2300.31	-2.60345	-2.55146	0.264854	-9.82976	8.38189e-23	1.03976e-20
ENSG00000175643.10	RMI2	protein_coding	401.265	-2.61973	-2.54489	0.317597	-8.24859	1.6028e-16	1.01528e-14
ENSG00000189057.11	FAM111B	protein_coding	2296.17	-2.58828	-2.54227	0.251792	-10.2794	8.72394e-25	1.32064e-22
ENSG00000174371.17	EXO1	protein_coding	973.714	-2.58454	-2.54218	0.235331	-10.9826	4.63388e-28	8.74905e-26
ENSG00000271225.1	BNIP3P4	processed_pseudogene	15.1364	-3.82175	-2.54119	1.23109	-3.10436	0.00190692	0.00830892
ENSG00000184992.13	BRI3BP	protein_coding	2296.28	-2.56119	-2.53801	0.179559	-14.2638	3.68104e-46	4.47488e-43
ENSG00000081985.13	IL12RB2	protein_coding	111.093	-2.70205	-2.53014	0.563528	-4.79488	1.62769e-06	1.86142e-05
ENSG00000109674.4	NEIL3	protein_coding	667.022	-2.55532	-2.52098	0.193378	-13.2141	7.27354e-40	4.64026e-37
ENSG00000166840.13	GLYATL1	protein_coding	23.5415	-2.72811	-2.51793	0.672542	-4.05642	4.98304e-05	0.000370266
ENSG00000262904.1	TMPOP2	processed_pseudogene	13.7218	-3.32182	-2.51673	0.996754	-3.33264	0.000860259	0.00426382
ENSG00000051180.17	RAD51	protein_coding	475.666	-2.55533	-2.51195	0.230264	-11.0974	1.29118e-28	2.65107e-26
ENSG00000237649.8	KIFC1	protein_coding	4799.52	-2.58366	-2.51173	0.316965	-8.15126	3.60167e-16	2.16621e-14
ENSG00000198056.15	PRIM1	protein_coding	787.04	-2.54514	-2.50383	0.234781	-10.8405	2.21252e-27	3.95222e-25
ENSG00000146670.10	CDCA5	protein_coding	3660.14	-2.53242	-2.50146	0.208117	-12.1683	4.58712e-34	1.5174e-31
ENSG00000176208.9	ATAD5	protein_coding	1008.96	-2.52743	-2.49597	0.208363	-12.1299	7.33013e-34	2.38069e-31
ENSG00000131620.17	ANO1	protein_coding	33.6756	-2.65574	-2.49583	0.581865	-4.56419	5.01417e-06	5.00493e-05
ENSG00000178999.13	AURKB	protein_coding	3071.2	-2.55504	-2.4904	0.301441	-8.47607	2.32919e-17	1.63804e-15
ENSG00000142731.11	PLK4	protein_coding	1159.1	-2.54972	-2.48327	0.301737	-8.45014	2.9095e-17	2.03813e-15
ENSG00000170425.3	ADORA2B	protein_coding	2049.25	-2.51822	-2.48235	0.219523	-11.4713	1.83785e-30	4.37728e-28
ENSG00000155846.17	PPARGC1B	protein_coding	259.351	-2.54403	-2.47686	0.305735	-8.32103	8.7202e-17	5.7268e-15
ENSG00000121211.8	MND1	protein_coding	273.457	-2.52287	-2.46962	0.25359	-9.94865	2.55623e-23	3.3575e-21
ENSG00000176890.16	TYMS	protein_coding	3549.25	-2.50149	-2.46634	0.222871	-11.224	3.11046e-29	6.94527e-27
ENSG00000138658.15	ZGRF1	protein_coding	781.993	-2.49821	-2.46303	0.223836	-11.1609	6.33642e-29	1.34747e-26
ENSG00000249590.7	AC004832.3	protein_coding	13.5059	-3.92508	-2.46117	1.37535	-2.85388	0.00431893	0.0164832
ENSG00000152253.9	SPC25	protein_coding	584.412	-2.543	-2.4581	0.341419	-7.44831	9.45408e-14	3.97361e-12
ENSG00000160957.14	RECQL4	protein_coding	3973.65	-2.49171	-2.45429	0.231829	-10.7481	6.05226e-27	1.02963e-24
ENSG00000140525.19	FANCI	protein_coding	5191.7	-2.47765	-2.45406	0.1843	-13.4436	3.35694e-41	2.49854e-38
ENSG00000275632.1	AL035461.2	lncRNA	43.0131	-2.65877	-2.4485	0.513903	-5.17369	2.29516e-07	3.13923e-06
ENSG00000284946.1	AC068831.6	protein_coding	1095.91	-2.51487	-2.44263	0.322408	-7.80027	6.17763e-15	3.07385e-13
ENSG00000143786.8	CNIH3	protein_coding	268.027	-2.52906	-2.43972	0.385512	-6.56025	5.37192e-11	1.51593e-09
ENSG00000162493.16	PDPN	protein_coding	3046.19	-2.46785	-2.4262	0.254598	-9.69313	3.22503e-22	3.66934e-20
ENSG00000106236.4	NPTX2	protein_coding	5425.72	-2.45752	-2.42284	0.235286	-10.4448	1.54709e-25	2.42418e-23
ENSG00000161888.11	SPC24	protein_coding	837.888	-2.45869	-2.41475	0.253335	-9.70529	2.86248e-22	3.27772e-20
ENSG00000111247.14	RAD51AP1	protein_coding	1160.23	-2.45653	-2.41284	0.250163	-9.81972	9.25982e-23	1.12523e-20
ENSG00000197261.11	C6orf141	protein_coding	315.377	-2.50359	-2.41127	0.318582	-7.85856	3.88575e-15	1.98886e-13
ENSG00000013573.17	DDX11	protein_coding	3504.86	-2.44597	-2.40721	0.239027	-10.233	1.4109e-24	2.08288e-22
ENSG00000075702.18	WDR62	protein_coding	1810.73	-2.44912	-2.40498	0.254542	-9.62165	6.47809e-22	6.97097e-20
ENSG00000259071.1	AL359397.2	lncRNA	6.34544	-4.36862	-2.40436	1.74954	-2.49701	0.0125244	0.0397849
ENSG00000143850.16	PLEKHA6	protein_coding	608.258	-2.47408	-2.39309	0.351338	-7.04188	1.89668e-12	6.65626e-11
ENSG00000091651.9	ORC6	protein_coding	1417.64	-2.41578	-2.39165	0.187106	-12.9113	3.88799e-38	2.10458e-35
ENSG00000186193.9	SAPCD2	protein_coding	3431.05	-2.46578	-2.38746	0.33726	-7.3112	2.64775e-13	1.05573e-11
ENSG00000144554.11	FANCD2	protein_coding	2224.4	-2.41548	-2.38522	0.21163	-11.4137	3.57279e-30	8.28841e-28
ENSG00000183479.12	TREX2	protein_coding	31.0606	-2.70693	-2.38511	0.62788	-4.31123	1.62352e-05	0.000140101
ENSG00000144354.14	CDCA7	protein_coding	1508.1	-2.46639	-2.38381	0.349259	-7.06179	1.64377e-12	5.84913e-11
ENSG00000226380.9	AC016831.1	lncRNA	274.218	-2.57752	-2.37453	0.563529	-4.57389	4.78744e-06	4.83974e-05
ENSG00000106089.12	STX1A	protein_coding	675.039	-2.38337	-2.36702	0.155422	-15.3348	4.47401e-53	1.59838e-49
ENSG00000269846.1	AL136172.1	lncRNA	6.93846	-3.5624	-2.36585	1.37163	-2.5972	0.0093986	0.0312931
ENSG00000165480.16	SKA3	protein_coding	1048.35	-2.40556	-2.36565	0.234927	-10.2396	1.31758e-24	1.97781e-22
ENSG00000260861.6	AL049634.2	protein_coding	20.0386	-3.71778	-2.36211	1.27478	-2.91641	0.00354088	0.0139411
ENSG00000156509.14	FBXO43	protein_coding	300.501	-2.40838	-2.36115	0.257594	-9.34953	8.80407e-21	8.88515e-19
ENSG00000003989.18	SLC7A2	protein_coding	1342.97	-2.41121	-2.36112	0.273113	-8.82864	1.0596e-18	8.76278e-17
ENSG00000188312.14	CENPP	protein_coding	392.046	-2.43695	-2.35729	0.33932	-7.18186	6.87702e-13	2.5862e-11
ENSG00000122952.17	ZWINT	protein_coding	3474.15	-2.38658	-2.35403	0.221505	-10.7744	4.54945e-27	7.81413e-25
ENSG00000104147.9	OIP5	protein_coding	449.647	-2.43422	-2.35347	0.339758	-7.16458	7.80236e-13	2.92188e-11
ENSG00000182667.14	NTM	protein_coding	681.081	-2.43509	-2.34878	0.360914	-6.747	1.50932e-11	4.72172e-10
ENSG00000089012.14	SIRPG	protein_coding	64.6009	-5.95384	-2.3455	1.72618	-3.44914	0.000562376	0.00295462
ENSG00000167513.9	CDT1	protein_coding	1727.09	-2.39035	-2.3432	0.264973	-9.02113	1.86154e-19	1.61421e-17
ENSG00000111665.11	CDCA3	protein_coding	2190.95	-2.42384	-2.34244	0.34815	-6.96206	3.35331e-12	1.14751e-10
ENSG00000078900.15	TP73	protein_coding	172.285	-2.40066	-2.34125	0.335313	-7.15946	8.09955e-13	3.02683e-11
ENSG00000151725.12	CENPU	protein_coding	883.298	-2.36534	-2.33459	0.217369	-10.8817	1.40962e-27	2.56939e-25
ENSG00000164109.14	MAD2L1	protein_coding	1979.67	-2.38013	-2.33442	0.260508	-9.1365	6.45044e-20	5.93939e-18
ENSG00000121966.7	CXCR4	protein_coding	178.568	-2.82101	-2.33303	0.740088	-3.81173	0.000137999	0.000894767
ENSG00000256268.2	LINC02454	lncRNA	50.2312	-2.53945	-2.33205	0.561176	-4.52523	6.03307e-06	5.91161e-05
ENSG00000173207.13	CKS1B	protein_coding	1966.28	-2.37463	-2.33141	0.252266	-9.41321	4.8122e-21	4.99769e-19
ENSG00000140451.13	PIF1	protein_coding	802.021	-2.42348	-2.32558	0.383952	-6.31194	2.75558e-10	6.81759e-09
ENSG00000144395.18	CCDC150	protein_coding	314.95	-2.38578	-2.32223	0.310449	-7.68496	1.53049e-14	7.11958e-13
ENSG00000085840.13	ORC1	protein_coding	788.372	-2.33595	-2.31066	0.189866	-12.3031	8.71571e-35	3.13045e-32
ENSG00000184661.14	CDCA2	protein_coding	1555.87	-2.33584	-2.29931	0.2353	-9.92707	3.17434e-23	4.10893e-21
ENSG00000260007.3	AC107871.1	protein_coding	347.542	-2.37943	-2.29899	0.352218	-6.75556	1.42284e-11	4.45897e-10
ENSG00000133863.9	TEX15	protein_coding	644.386	-2.33748	-2.29124	0.289889	-8.06337	7.42171e-16	4.23559e-14
ENSG00000100162.15	CENPM	protein_coding	677.944	-2.32934	-2.28811	0.24884	-9.36082	7.912e-21	8.03023e-19
ENSG00000177084.18	POLE	protein_coding	4419.79	-2.3123	-2.284	0.210111	-11.0051	3.60997e-28	6.93385e-26
ENSG00000145861.9	C1QTNF2	protein_coding	17.658	-2.58453	-2.28323	0.702329	-3.67995	0.00023328	0.00138972
ENSG00000119969.15	HELLS	protein_coding	1802.71	-2.29338	-2.27784	0.155005	-14.7955	1.56644e-49	3.10904e-46
ENSG00000129173.13	E2F8	protein_coding	669.068	-2.32242	-2.27639	0.264975	-8.76466	1.87338e-18	1.52805e-16
ENSG00000165891.16	E2F7	protein_coding	2653.68	-2.3067	-2.27263	0.227634	-10.1334	3.92763e-24	5.48119e-22
ENSG00000104738.18	MCM4	protein_coding	10180	-2.2853	-2.26915	0.158379	-14.4293	3.38665e-47	5.04131e-44
ENSG00000181544.15	FANCB	protein_coding	299.349	-2.31579	-2.2677	0.253271	-9.14351	6.04594e-20	5.59579e-18
ENSG00000165304.8	MELK	protein_coding	2526.7	-2.29423	-2.26553	0.208904	-10.9822	4.65297e-28	8.74905e-26
ENSG00000154839.10	SKA1	protein_coding	590.031	-2.30798	-2.26462	0.250422	-9.21634	3.07402e-20	2.95221e-18
ENSG00000164520.11	RAET1E	protein_coding	43.4794	-3.49184	-2.2638	1.16553	-2.99592	0.00273621	0.0112568
ENSG00000166979.13	EVA1C	protein_coding	96.4034	-3.27436	-2.26297	0.937856	-3.49132	0.000480638	0.00258137
ENSG00000169884.14	WNT10B	protein_coding	46.0669	-2.76071	-2.2628	0.726703	-3.79896	0.000145307	0.00093502
ENSG00000122877.16	EGR2	protein_coding	34.6724	-2.70018	-2.26207	0.830277	-3.25214	0.00114541	0.0054171
ENSG00000164045.12	CDC25A	protein_coding	752.622	-2.30158	-2.26168	0.243903	-9.43645	3.85612e-21	4.05187e-19
ENSG00000162063.13	CCNF	protein_coding	2446.3	-2.28556	-2.26101	0.194223	-11.7677	5.7267e-32	1.62375e-29
ENSG00000101003.10	GINS1	protein_coding	1922.97	-2.28614	-2.25585	0.215369	-10.615	2.53817e-26	4.12175e-24
ENSG00000131747.15	TOP2A	protein_coding	18563.3	-2.3017	-2.25384	0.272557	-8.44486	3.04418e-17	2.11588e-15
ENSG00000175063.17	UBE2C	protein_coding	4468.51	-2.28493	-2.25018	0.231558	-9.86764	5.75001e-23	7.28457e-21
ENSG00000177602.5	HASPIN	protein_coding	639.203	-2.291	-2.24992	0.246049	-9.31116	1.26443e-20	1.25481e-18
ENSG00000051341.14	POLQ	protein_coding	1861.81	-2.2723	-2.24825	0.193999	-11.7129	1.09423e-31	3.00711e-29
ENSG00000170345.10	FOS	protein_coding	8378.12	-2.5421	-2.24799	0.672335	-3.781	0.0001562	0.000991843
ENSG00000138182.14	KIF20B	protein_coding	2629.95	-2.3053	-2.24557	0.306394	-7.524	5.31262e-14	2.32596e-12
ENSG00000180044.5	C3orf80	protein_coding	108.653	-2.32481	-2.23431	0.409077	-5.68307	1.32301e-08	2.34687e-07
ENSG00000105486.14	LIG1	protein_coding	2095.99	-2.27736	-2.23394	0.261695	-8.70234	3.25115e-18	2.59265e-16
ENSG00000139679.15	LPAR6	protein_coding	34.181	-5.26878	-2.23365	1.60052	-3.29193	0.000995033	0.00481166
ENSG00000091409.15	ITGA6	protein_coding	17486.8	-2.27836	-2.23243	0.262678	-8.67359	4.1869e-18	3.29474e-16
ENSG00000066279.18	ASPM	protein_coding	6501.79	-2.37629	-2.23045	0.477297	-4.97863	6.40361e-07	7.97683e-06
ENSG00000132646.11	PCNA	protein_coding	6936.08	-2.25122	-2.22873	0.188267	-11.9575	5.92859e-33	1.79495e-30
ENSG00000105011.9	ASF1B	protein_coding	2118.03	-2.24669	-2.22179	0.196562	-11.4299	2.96373e-30	6.96593e-28
ENSG00000167670.16	CHAF1A	protein_coding	2700.44	-2.24449	-2.22098	0.192569	-11.6556	2.14985e-31	5.81859e-29
ENSG00000170779.11	CDCA4	protein_coding	2508.22	-2.26282	-2.22043	0.259179	-8.73069	2.53118e-18	2.02755e-16
ENSG00000109805.10	NCAPG	protein_coding	4260.8	-2.24392	-2.21998	0.193734	-11.5825	5.05406e-31	1.27156e-28
ENSG00000213413.2	PVRIG	protein_coding	120.437	-2.29392	-2.21702	0.407992	-5.62246	1.88256e-08	3.2491e-07
ENSG00000014138.9	POLA2	protein_coding	1475.28	-2.25301	-2.2146	0.246631	-9.13514	6.53234e-20	5.98395e-18
ENSG00000269825.1	AC022150.4	lncRNA	91.4009	-2.29138	-2.20767	0.372626	-6.14928	7.78339e-10	1.7825e-08
ENSG00000011426.11	ANLN	protein_coding	12349.4	-2.25455	-2.20455	0.281129	-8.01963	1.06064e-15	6.01468e-14
ENSG00000132016.11	C19orf57	protein_coding	391.686	-2.27637	-2.20385	0.350701	-6.49093	8.53103e-11	2.30544e-09
ENSG00000123219.13	CENPK	protein_coding	1030.04	-2.22804	-2.2004	0.20632	-10.7989	3.48184e-27	6.15803e-25
ENSG00000139618.16	BRCA2	protein_coding	990.52	-2.21795	-2.19828	0.173602	-12.7761	2.23051e-37	1.10677e-34
ENSG00000280018.4	CU634019.5	lncRNA	55.2913	-2.32232	-2.19584	0.436163	-5.32443	1.01268e-07	1.50745e-06
ENSG00000127528.6	KLF2	protein_coding	423.331	-2.2413	-2.19478	0.280357	-7.99445	1.30158e-15	7.22051e-14
ENSG00000184445.12	KNTC1	protein_coding	2009.51	-2.2361	-2.19474	0.258654	-8.64517	5.37273e-18	4.15468e-16
ENSG00000169684.13	CHRNA5	protein_coding	514.406	-2.22877	-2.18904	0.2503	-8.90439	5.36788e-19	4.54438e-17
ENSG00000146410.12	MTFR2	protein_coding	368.465	-2.23469	-2.18821	0.249071	-8.97209	2.90952e-19	2.51076e-17
ENSG00000166881.10	NEMP1	protein_coding	4593.69	-2.20556	-2.18626	0.176843	-12.4719	1.06325e-35	4.31657e-33
ENSG00000135476.12	ESPL1	protein_coding	2437.22	-2.2299	-2.18608	0.265837	-8.38821	4.93603e-17	3.32726e-15
ENSG00000154127.10	UBASH3B	protein_coding	1434.55	-2.22283	-2.17693	0.256714	-8.65875	4.76946e-18	3.70421e-16
ENSG00000127586.17	CHTF18	protein_coding	3533.2	-2.20661	-2.1757	0.224416	-9.83266	8.14407e-23	1.01733e-20
ENSG00000267279.2	AC090409.1	lncRNA	38.4772	-3.09412	-2.17567	1.00693	-3.07281	0.0021205	0.00909885
ENSG00000058804.12	NDC1	protein_coding	3840.57	-2.23385	-2.17491	0.310288	-7.19928	6.05298e-13	2.29077e-11
ENSG00000156970.13	BUB1B	protein_coding	3688.56	-2.24126	-2.17421	0.328072	-6.83162	8.39623e-12	2.73191e-10
ENSG00000148459.16	PDSS1	protein_coding	435.876	-2.22112	-2.17275	0.27765	-7.99971	1.24711e-15	6.93992e-14
ENSG00000181790.11	ADGRB1	protein_coding	4377.13	-2.19612	-2.1651	0.234959	-9.34681	9.03342e-21	9.06539e-19
ENSG00000123485.12	HJURP	protein_coding	2889.24	-2.19908	-2.16232	0.242791	-9.0575	1.3347e-19	1.16301e-17
ENSG00000214391.3	TUBAP2	processed_pseudogene	69.1841	-2.32549	-2.16144	0.474652	-4.89936	9.61508e-07	1.14579e-05
ENSG00000115163.15	CENPA	protein_coding	1000.54	-2.23045	-2.16127	0.333959	-6.6788	2.40902e-11	7.3309e-10
ENSG00000162073.14	PAQR4	protein_coding	2077.23	-2.19615	-2.16089	0.241053	-9.11067	8.18783e-20	7.38683e-18
ENSG00000165244.7	ZNF367	protein_coding	1031.92	-2.19583	-2.15748	0.247173	-8.88376	6.46352e-19	5.44612e-17
ENSG00000080986.13	NDC80	protein_coding	1662.11	-2.20439	-2.15691	0.27544	-8.00317	1.2126e-15	6.7787e-14
ENSG00000173638.19	SLC19A1	protein_coding	2543.41	-2.2307	-2.15526	0.352216	-6.33334	2.39915e-10	6.01067e-09
ENSG00000164690.8	SHH	protein_coding	172.805	-2.22444	-2.15393	0.377232	-5.89675	3.70739e-09	7.38296e-08
ENSG00000115604.10	IL18R1	protein_coding	202.565	-2.62754	-2.15386	0.642396	-4.09021	4.30978e-05	0.000328157
ENSG00000112118.20	MCM3	protein_coding	6670.74	-2.17155	-2.15356	0.171303	-12.6767	7.96644e-37	3.55761e-34
ENSG00000254605.1	AP003555.1	lncRNA	31.7189	-2.36142	-2.15291	0.709541	-3.3281	0.000874416	0.00431841
ENSG00000163808.17	KIF15	protein_coding	984.191	-2.20778	-2.15271	0.298608	-7.39358	1.42922e-13	5.81553e-12
ENSG00000157470.12	FAM81A	protein_coding	135.62	-2.29324	-2.15188	0.469399	-4.88548	1.03178e-06	1.22219e-05
ENSG00000143228.13	NUF2	protein_coding	1155.29	-2.22765	-2.15159	0.34907	-6.38166	1.75183e-10	4.47681e-09
ENSG00000142945.13	KIF2C	protein_coding	3593.88	-2.19902	-2.15123	0.278604	-7.893	2.95002e-15	1.53634e-13
ENSG00000146918.20	NCAPG2	protein_coding	4437.49	-2.16615	-2.14908	0.167269	-12.9501	2.34773e-38	1.31055e-35
ENSG00000240280.7	TCAM1P	transcribed_unitary_pseudogene	587.93	-2.21359	-2.14336	0.370265	-5.97838	2.25368e-09	4.714e-08
ENSG00000110427.16	KIAA1549L	protein_coding	3140.54	-2.20346	-2.14268	0.31984	-6.88925	5.60859e-12	1.86914e-10
ENSG00000101306.11	MYLK2	protein_coding	43.5722	-2.44966	-2.14238	0.645696	-3.79382	0.000148345	0.000950461
ENSG00000276043.5	UHRF1	protein_coding	4436.77	-2.1815	-2.14206	0.25583	-8.52717	1.49969e-17	1.08457e-15
ENSG00000274628.5	AL669942.1	transcribed_unprocessed_pseudogene	10.6501	-2.6685	-2.13987	0.939706	-2.83972	0.00451535	0.0170994
ENSG00000071539.14	TRIP13	protein_coding	3673.19	-2.15745	-2.13724	0.17639	-12.2312	2.1189e-34	7.27884e-32
ENSG00000137812.20	KNL1	protein_coding	2806.21	-2.19609	-2.13576	0.314487	-6.98308	2.88768e-12	9.9773e-11
ENSG00000146263.11	MMS22L	protein_coding	1805.92	-2.16337	-2.13386	0.219301	-9.86484	5.91282e-23	7.43807e-21
ENSG00000154920.15	EME1	protein_coding	737.974	-2.16782	-2.13369	0.23021	-9.41669	4.65552e-21	4.86325e-19
ENSG00000178726.7	THBD	protein_coding	2749.29	-2.15211	-2.13308	0.176023	-12.2263	2.24832e-34	7.57767e-32
ENSG00000136492.9	BRIP1	protein_coding	1057.81	-2.14913	-2.13206	0.165097	-13.0174	9.74799e-39	5.80428e-36
ENSG00000183691.6	NOG	protein_coding	903.943	-2.2361	-2.1319	0.375219	-5.95946	2.53067e-09	5.23209e-08
ENSG00000171320.15	ESCO2	protein_coding	852.593	-2.15068	-2.13076	0.172621	-12.459	1.24924e-35	4.95895e-33
ENSG00000000460.17	C1orf112	protein_coding	667.744	-2.14875	-2.12951	0.171204	-12.5509	3.93261e-36	1.67258e-33
ENSG00000198901.14	PRC1	protein_coding	8806.54	-2.18523	-2.12707	0.309466	-7.06129	1.64961e-12	5.85824e-11
ENSG00000126215.14	XRCC3	protein_coding	1681.99	-2.14734	-2.12611	0.185326	-11.5868	4.80589e-31	1.22639e-28
ENSG00000219435.6	CATSPERZ	protein_coding	33.5601	-2.40103	-2.12525	0.63472	-3.78282	0.00015506	0.000985708
ENSG00000165490.13	DDIAS	protein_coding	999.23	-2.15214	-2.12329	0.210721	-10.2132	1.7308e-24	2.51361e-22
ENSG00000112742.10	TTK	protein_coding	2387.73	-2.17473	-2.11742	0.304052	-7.15252	8.52006e-13	3.17071e-11
ENSG00000263513.5	FAM72C	protein_coding	396.047	-2.19593	-2.11686	0.339297	-6.472	9.67147e-11	2.57478e-09
ENSG00000100297.16	MCM5	protein_coding	4000.99	-2.15028	-2.11079	0.257256	-8.35852	6.35107e-17	4.21744e-15
ENSG00000181652.19	ATG9B	protein_coding	156.565	-2.19996	-2.11	0.411736	-5.34313	9.13536e-08	1.36785e-06
ENSG00000024526.17	DEPDC1	protein_coding	2627.6	-2.15405	-2.10844	0.273706	-7.86994	3.54821e-15	1.82656e-13
ENSG00000262655.4	SPON1	protein_coding	183.85	-2.22864	-2.10753	0.511723	-4.35516	1.32971e-05	0.00011848
ENSG00000196611.5	MMP1	protein_coding	205187	-3.4644	-2.10648	0.815881	-4.24621	2.17421e-05	0.000180725
ENSG00000239791.2	AC002310.2	lncRNA	22.1902	-2.43725	-2.10507	0.698437	-3.48958	0.000483778	0.00259745
ENSG00000149503.13	INCENP	protein_coding	4074.47	-2.13739	-2.10319	0.238972	-8.94409	3.7503e-19	3.20534e-17
ENSG00000131470.15	PSMC3IP	protein_coding	948.1	-2.1269	-2.10156	0.203064	-10.474	1.13683e-25	1.81314e-23
ENSG00000255893.1	AP000786.1	lncRNA	17.1965	-2.42587	-2.10018	0.762743	-3.18045	0.00147047	0.00670074
ENSG00000131351.15	HAUS8	protein_coding	407.719	-2.12823	-2.09787	0.22106	-9.62741	6.1253e-22	6.63129e-20
ENSG00000156802.13	ATAD2	protein_coding	7373.89	-2.11687	-2.09354	0.198603	-10.6588	1.58686e-26	2.64917e-24
ENSG00000117724.13	CENPF	protein_coding	8470.27	-2.13713	-2.08412	0.299265	-7.14127	9.24749e-13	3.42713e-11
ENSG00000233611.3	AC019068.1	lncRNA	11.4098	-2.45061	-2.08109	0.803961	-3.04817	0.00230239	0.0097644
ENSG00000154133.15	ROBO4	protein_coding	154.178	-2.20215	-2.07688	0.429484	-5.12744	2.93712e-07	3.9567e-06
ENSG00000160117.16	ANKLE1	protein_coding	572.123	-2.1023	-2.07505	0.229442	-9.1627	5.06169e-20	4.78396e-18
ENSG00000135318.12	NT5E	protein_coding	20070.6	-2.08819	-2.07365	0.157439	-13.2635	3.76829e-40	2.49307e-37
ENSG00000198554.12	WDHD1	protein_coding	1972.05	-2.09393	-2.0729	0.186725	-11.214	3.48175e-29	7.67834e-27
ENSG00000271013.1	LRRC37A9P	processed_pseudogene	19.3072	-2.30441	-2.06366	0.63711	-3.61697	0.000298068	0.00172032
ENSG00000181938.14	GINS3	protein_coding	571.777	-2.10858	-2.06261	0.276421	-7.62813	2.38183e-14	1.06901e-12
ENSG00000273541.1	AL137060.1	misc_RNA	43.7093	-2.23786	-2.06146	0.508301	-4.40263	1.06949e-05	9.83234e-05
ENSG00000110108.10	TMEM109	protein_coding	8657.56	-2.12579	-2.05981	0.337769	-6.29361	3.1016e-10	7.63139e-09
ENSG00000169679.15	BUB1	protein_coding	3718.9	-2.12631	-2.05689	0.344401	-6.17395	6.66055e-10	1.54612e-08
ENSG00000261061.1	AC092718.4	lncRNA	223.908	-2.09624	-2.0554	0.246731	-8.49606	1.96143e-17	1.39589e-15
ENSG00000118160.14	SLC8A2	protein_coding	546.863	-2.07954	-2.05472	0.227051	-9.1589	5.24283e-20	4.92909e-18
ENSG00000135451.13	TROAP	protein_coding	1987.52	-2.09691	-2.05442	0.269936	-7.76816	7.96366e-15	3.91887e-13
ENSG00000145386.11	CCNA2	protein_coding	3054.42	-2.10152	-2.05414	0.28229	-7.44454	9.72861e-14	4.07939e-12
ENSG00000169252.5	ADRB2	protein_coding	2589.62	-2.10892	-2.04962	0.319107	-6.60882	3.87392e-11	1.13072e-09
ENSG00000171241.9	SHCBP1	protein_coding	1938.9	-2.07561	-2.04895	0.20986	-9.89044	4.57989e-23	5.84361e-21
ENSG00000275185.1	AC130324.3	lncRNA	23.6442	-2.37598	-2.04756	0.674266	-3.52381	0.000425395	0.00233379
ENSG00000133119.13	RFC3	protein_coding	1368.51	-2.09729	-2.04718	0.291977	-7.18305	6.8171e-13	2.56907e-11
ENSG00000171126.8	KCNG3	protein_coding	12.9252	-2.64259	-2.04432	0.928862	-2.84498	0.00444145	0.0168768
ENSG00000140284.11	SLC27A2	protein_coding	69.2648	-2.11486	-2.04011	0.379875	-5.56724	2.58802e-08	4.33675e-07
ENSG00000054967.13	RELT	protein_coding	2616.89	-2.06434	-2.0399	0.205988	-10.0217	1.22419e-23	1.64419e-21
ENSG00000125885.13	MCM8	protein_coding	3348.01	-2.04706	-2.03705	0.130976	-15.6292	4.603e-55	2.05558e-51
ENSG00000239445.6	ST3GAL6-AS1	lncRNA	12.9459	-2.75112	-2.03445	1.01768	-2.70331	0.00686523	0.0240701
ENSG00000104689.10	TNFRSF10A	protein_coding	899.93	-2.05402	-2.03111	0.198636	-10.3407	4.61355e-25	7.04375e-23
ENSG00000236683.3	HMGA1P1	processed_pseudogene	40.3694	-2.24416	-2.03056	0.586065	-3.8292	0.000128559	0.000841804
ENSG00000057704.13	TMCC3	protein_coding	395.956	-2.11925	-2.02718	0.389078	-5.44684	5.12711e-08	8.04088e-07
ENSG00000031691.7	CENPQ	protein_coding	528.13	-2.04582	-2.02329	0.185231	-11.0447	2.32494e-28	4.61449e-26
ENSG00000088325.16	TPX2	protein_coding	18101	-2.08094	-2.02227	0.319496	-6.51319	7.35707e-11	2.01873e-09
ENSG00000012048.23	BRCA1	protein_coding	2733.31	-2.03135	-2.02062	0.133961	-15.1638	6.14116e-52	1.82833e-48
ENSG00000236333.4	TRHDE-AS1	lncRNA	150.401	-2.47949	-2.02056	0.658766	-3.76385	0.000167319	0.00104981
ENSG00000198435.4	NRARP	protein_coding	409.005	-2.06586	-2.01761	0.293019	-7.05027	1.78573e-12	6.2916e-11
ENSG00000119403.15	PHF19	protein_coding	2869.57	-2.05857	-2.01459	0.27719	-7.42656	1.11456e-13	4.61936e-12
ENSG00000181418.8	DDN	protein_coding	266.994	-2.04064	-2.00895	0.252755	-8.07358	6.82645e-16	3.94631e-14
ENSG00000107105.15	ELAVL2	protein_coding	495.2	-2.03737	-2.00823	0.249844	-8.15457	3.50412e-16	2.12905e-14
ENSG00000047597.7	XK	protein_coding	92.3331	-2.07243	-2.00762	0.357149	-5.80272	6.52482e-09	1.24789e-07
ENSG00000166664.14	CHRFAM7A	protein_coding	44.2267	-2.56227	-2.00444	0.862867	-2.96948	0.002983	0.0121048
ENSG00000130193.8	THEM6	protein_coding	3321.05	-2.03339	-2.00372	0.228943	-8.88162	6.58953e-19	5.52623e-17
ENSG00000258011.2	HMGA1P3	processed_pseudogene	10.389	-2.50854	-1.99811	0.91874	-2.73041	0.0063255	0.0225444
ENSG00000118777.12	ABCG2	protein_coding	86.6688	-3.25106	-1.9959	1.14433	-2.84102	0.004497	0.0170443
ENSG00000104369.5	JPH1	protein_coding	208.533	-2.06305	-1.99238	0.38027	-5.42523	5.78802e-08	9.01812e-07
ENSG00000066923.17	STAG3	protein_coding	2798.02	-2.23005	-1.99144	0.765443	-2.91342	0.00357496	0.0140598
ENSG00000188807.13	TMEM201	protein_coding	2019.36	-2.01187	-1.99005	0.196555	-10.2356	1.37291e-24	2.04369e-22
ENSG00000128052.10	KDR	protein_coding	14.4048	-2.28309	-1.98595	0.87024	-2.62352	0.00870273	0.0293094
ENSG00000072571.20	HMMR	protein_coding	3187.69	-2.03969	-1.98396	0.312333	-6.53049	6.55536e-11	1.82396e-09
ENSG00000097046.13	CDC7	protein_coding	1116.18	-2.02146	-1.98337	0.26075	-7.7525	9.01004e-15	4.3499e-13
ENSG00000253304.2	TMEM200B	protein_coding	225.448	-2.10997	-1.98334	0.513418	-4.10966	3.96242e-05	0.000304433
ENSG00000242114.6	MTFP1	protein_coding	750.527	-2.03582	-1.98027	0.310228	-6.56233	5.2973e-11	1.49961e-09
ENSG00000212724.3	KRTAP2-3	protein_coding	2752.28	-2.41004	-1.97868	0.960938	-2.508	0.0121415	0.0388125
ENSG00000011332.19	DPF1	protein_coding	502.495	-2.03894	-1.9777	0.33542	-6.07877	1.21109e-09	2.67414e-08
ENSG00000162711.18	NLRP3	protein_coding	66.3333	-2.05173	-1.97569	0.395197	-5.19167	2.08419e-07	2.89052e-06
ENSG00000166851.15	PLK1	protein_coding	5189.8	-2.02571	-1.96751	0.320982	-6.31098	2.77271e-10	6.85048e-09
ENSG00000134690.11	CDCA8	protein_coding	2294.31	-2.01736	-1.96522	0.304049	-6.63499	3.24521e-11	9.58169e-10
ENSG00000138346.15	DNA2	protein_coding	908.81	-1.98158	-1.96414	0.177658	-11.1539	6.85558e-29	1.44072e-26
ENSG00000272872.1	AP000525.1	lncRNA	20.4926	-4.84568	-1.95679	1.65585	-2.92641	0.00342904	0.0135971
ENSG00000198108.4	CHSY3	protein_coding	510.282	-1.98901	-1.95595	0.244606	-8.13149	4.24063e-16	2.53346e-14
ENSG00000149548.15	CCDC15	protein_coding	303.954	-1.99046	-1.95581	0.24635	-8.0798	6.48741e-16	3.76249e-14
ENSG00000076382.17	SPAG5	protein_coding	4507.27	-1.99289	-1.95497	0.260968	-7.63654	2.23143e-14	1.00912e-12
ENSG00000160949.17	TONSL	protein_coding	2121.69	-1.98068	-1.9509	0.232927	-8.50343	1.84067e-17	1.3152e-15
ENSG00000128973.13	CLN6	protein_coding	2785.21	-2.0012	-1.95068	0.304193	-6.57871	4.74542e-11	1.35953e-09
ENSG00000198088.10	NUP62CL	protein_coding	59.6246	-2.02549	-1.95026	0.386536	-5.2401	1.60491e-07	2.28434e-06
ENSG00000138623.10	SEMA7A	protein_coding	2752.16	-1.97832	-1.94807	0.23715	-8.34209	7.29914e-17	4.81124e-15
ENSG00000170485.17	NPAS2	protein_coding	303.503	-1.99891	-1.94759	0.276192	-7.23738	4.57419e-13	1.76477e-11
ENSG00000256663.1	AC112777.1	processed_pseudogene	433.235	-1.98892	-1.94605	0.279157	-7.12473	1.04282e-12	3.84874e-11
ENSG00000279094.3	LINC01670	lncRNA	23.0849	-2.45187	-1.94533	0.891008	-2.75179	0.00592697	0.0214059
ENSG00000117322.18	CR2	protein_coding	10.8793	-2.27051	-1.94336	0.928395	-2.44563	0.0144599	0.0446805
ENSG00000138160.6	KIF11	protein_coding	3814.17	-1.98262	-1.9413	0.274228	-7.22982	4.83625e-13	1.86185e-11
ENSG00000166803.14	PCLAF	protein_coding	1316.37	-1.96964	-1.94122	0.225481	-8.73531	2.42995e-18	1.97301e-16
ENSG00000167799.10	NUDT8	protein_coding	144.399	-2.00998	-1.94078	0.332761	-6.04031	1.53822e-09	3.33462e-08
ENSG00000136830.12	NIBAN2	protein_coding	14922.8	-1.94344	-1.93871	0.0920549	-21.1117	6.20591e-99	5.54281e-95
ENSG00000102384.13	CENPI	protein_coding	1288.05	-1.96915	-1.93808	0.233514	-8.43267	3.37862e-17	2.3302e-15
ENSG00000101447.15	FAM83D	protein_coding	3519	-1.99494	-1.93785	0.319976	-6.23464	4.52829e-10	1.09162e-08
ENSG00000186340.15	THBS2	protein_coding	1241.05	-2.44896	-1.93758	0.584539	-4.18956	2.79496e-05	0.000225503
ENSG00000281344.1	HELLPAR	lncRNA	87.2466	-2.02106	-1.93648	0.382482	-5.28405	1.26356e-07	1.84252e-06
ENSG00000137309.20	HMGA1	protein_coding	45297.3	-1.96614	-1.93181	0.251174	-7.82779	4.96507e-15	2.49132e-13
ENSG00000122966.16	CIT	protein_coding	3010.79	-1.97152	-1.93149	0.270463	-7.28944	3.11254e-13	1.22465e-11
ENSG00000075218.19	GTSE1	protein_coding	2740.63	-1.97408	-1.92805	0.289065	-6.82918	8.54001e-12	2.76861e-10
ENSG00000188042.8	ARL4C	protein_coding	1123.2	-1.94547	-1.92777	0.175754	-11.0692	1.76887e-28	3.59061e-26
ENSG00000082482.14	KCNK2	protein_coding	11.2915	-4.71366	-1.92731	1.71457	-2.74919	0.00597434	0.0215378
ENSG00000198959.12	TGM2	protein_coding	23616.3	-2.07526	-1.92486	0.545078	-3.80726	0.000140512	0.000908343
ENSG00000153976.3	HS3ST3A1	protein_coding	243.702	-2.04323	-1.92197	0.357913	-5.70873	1.13822e-08	2.04138e-07
ENSG00000163507.14	CIP2A	protein_coding	3028.84	-1.94499	-1.92114	0.209353	-9.29051	1.53554e-20	1.50711e-18
ENSG00000213853.10	EMP2	protein_coding	1498.5	-1.98677	-1.9202	0.353985	-5.61257	1.99339e-08	3.414e-07
ENSG00000204267.16	TAP2	protein_coding	3932.59	-1.95644	-1.91913	0.263139	-7.43498	1.04582e-13	4.36482e-12
ENSG00000221829.10	FANCG	protein_coding	1709.24	-1.94178	-1.91875	0.206399	-9.40786	5.06348e-21	5.22826e-19
ENSG00000073111.14	MCM2	protein_coding	9509.24	-1.93554	-1.91596	0.190269	-10.1727	2.62628e-24	3.75306e-22
ENSG00000231066.3	NPM1P9	processed_pseudogene	12.642	-2.58345	-1.90989	1.00288	-2.57604	0.00999403	0.0329927
ENSG00000025770.19	NCAPH2	protein_coding	1987.16	-1.94232	-1.90587	0.259696	-7.4792	7.47752e-14	3.22635e-12
ENSG00000065618.21	COL17A1	protein_coding	157.908	-2.04087	-1.90187	0.392611	-5.19819	2.01236e-07	2.80178e-06
ENSG00000128408.9	RIBC2	protein_coding	87.9777	-1.97665	-1.89816	0.433131	-4.56364	5.02735e-06	5.00856e-05
ENSG00000198826.11	ARHGAP11A	protein_coding	4510.77	-1.95861	-1.8964	0.339254	-5.77328	7.77437e-09	1.46029e-07
ENSG00000113368.12	LMNB1	protein_coding	5108.59	-1.94695	-1.89621	0.307162	-6.33851	2.32e-10	5.82054e-09
ENSG00000165959.12	CLMN	protein_coding	235.133	-1.96152	-1.89517	0.308872	-6.35059	2.14485e-10	5.39627e-09
ENSG00000163918.10	RFC4	protein_coding	1769.05	-1.90427	-1.8899	0.163574	-11.6417	2.53065e-31	6.6478e-29
ENSG00000079616.13	KIF22	protein_coding	3402.68	-1.92501	-1.88944	0.258301	-7.45259	9.15233e-14	3.87351e-12
ENSG00000241634.1	AC069499.1	processed_pseudogene	48.344	-2.03294	-1.88807	0.536586	-3.78866	0.000151461	0.000967997
ENSG00000161980.6	POLR3K	protein_coding	710.293	-1.90669	-1.88626	0.19252	-9.90383	4.00647e-23	5.14875e-21
ENSG00000127423.11	AUNIP	protein_coding	237.824	-1.9388	-1.88575	0.301964	-6.42066	1.35685e-10	3.53315e-09
ENSG00000128567.17	PODXL	protein_coding	12105.4	-1.93129	-1.88455	0.297298	-6.49613	8.24119e-11	2.23727e-09
ENSG00000110328.6	GALNT18	protein_coding	338.921	-1.93414	-1.88223	0.313394	-6.17159	6.76064e-10	1.56229e-08
ENSG00000035499.13	DEPDC1B	protein_coding	1140.65	-1.95171	-1.87641	0.377206	-5.17412	2.28984e-07	3.13436e-06
ENSG00000164056.11	SPRY1	protein_coding	98.4924	-1.95249	-1.87268	0.368189	-5.30296	1.13939e-07	1.67651e-06
ENSG00000162062.15	TEDC2	protein_coding	654.079	-1.90081	-1.87237	0.230272	-8.25462	1.5239e-16	9.72195e-15
ENSG00000148835.11	TAF5	protein_coding	501.092	-1.89846	-1.87094	0.221984	-8.55224	1.20723e-17	8.87438e-16
ENSG00000112312.10	GMNN	protein_coding	1372.47	-1.89554	-1.86731	0.228591	-8.29228	1.11102e-16	7.1658e-15
ENSG00000115648.14	MLPH	protein_coding	75.9483	-2.21691	-1.86727	0.703536	-3.1511	0.00162655	0.00729475
ENSG00000276529.1	AP001505.1	lncRNA	67.0929	-1.98045	-1.86291	0.434718	-4.55572	5.22065e-06	5.18957e-05
ENSG00000135423.13	GLS2	protein_coding	188.203	-1.91646	-1.86222	0.3464	-5.5325	3.15699e-08	5.20713e-07
ENSG00000183963.18	SMTN	protein_coding	5190.97	-1.92141	-1.86155	0.337765	-5.68861	1.28075e-08	2.28096e-07
ENSG00000129810.15	SGO1	protein_coding	524.519	-1.89963	-1.86037	0.263839	-7.19995	6.02362e-13	2.2845e-11
ENSG00000089685.15	BIRC5	protein_coding	4311.55	-1.90353	-1.85977	0.28561	-6.66478	2.65059e-11	7.94421e-10
ENSG00000041982.16	TNC	protein_coding	9866.45	-2.18988	-1.85863	0.725712	-3.01756	0.00254822	0.0106182
ENSG00000105281.12	SLC1A5	protein_coding	10971.2	-1.88379	-1.85603	0.231345	-8.14279	3.86264e-16	2.31538e-14
ENSG00000138821.13	SLC39A8	protein_coding	1482.58	-1.86582	-1.85594	0.13682	-13.637	2.41368e-42	2.15578e-39
ENSG00000276672.1	AL161891.1	lncRNA	102.539	-1.95927	-1.85316	0.453277	-4.32245	1.54306e-05	0.000134
ENSG00000183856.11	IQGAP3	protein_coding	2763.88	-1.89134	-1.85253	0.271405	-6.96869	3.1991e-12	1.09895e-10
ENSG00000131459.13	GFPT2	protein_coding	1207.59	-1.87332	-1.85112	0.21013	-8.91504	4.87624e-19	4.14783e-17
ENSG00000156689.7	GLYATL2	protein_coding	17.0735	-2.10795	-1.85101	0.856515	-2.46108	0.013852	0.043183
ENSG00000165186.12	PTCHD1	protein_coding	103.974	-1.88671	-1.84873	0.304767	-6.19066	5.99123e-10	1.41654e-08
ENSG00000165501.17	LRR1	protein_coding	754.768	-1.87801	-1.84858	0.230343	-8.15311	3.54689e-16	2.14773e-14
ENSG00000147536.12	GINS4	protein_coding	2562.54	-1.86509	-1.84808	0.178285	-10.4613	1.30066e-25	2.05608e-23
ENSG00000137135.18	ARHGEF39	protein_coding	455.627	-1.88296	-1.84759	0.24482	-7.69121	1.45755e-14	6.79795e-13
ENSG00000231007.5	CDC20P1	processed_pseudogene	115.052	-1.92996	-1.84574	0.418117	-4.61583	3.91527e-06	4.03336e-05
ENSG00000197467.15	COL13A1	protein_coding	714.69	-3.97534	-1.8456	1.50777	-2.63657	0.00837494	0.0283605
ENSG00000137804.14	NUSAP1	protein_coding	3608.13	-1.87256	-1.84323	0.237379	-7.8885	3.05829e-15	1.58348e-13
ENSG00000168078.10	PBK	protein_coding	1560.46	-1.88573	-1.84226	0.284736	-6.62273	3.52616e-11	1.03598e-09
ENSG00000273812.3	BX640514.2	lncRNA	26.8205	-2.015	-1.83471	0.703847	-2.86284	0.00419863	0.0161048
ENSG00000117152.13	RGS4	protein_coding	2843.3	-3.72811	-1.83461	1.22421	-3.04532	0.00232434	0.00984581
ENSG00000183763.9	TRAIP	protein_coding	403.736	-1.85915	-1.83012	0.228856	-8.12368	4.52248e-16	2.68389e-14
ENSG00000111445.14	RFC5	protein_coding	1520.55	-1.8466	-1.82662	0.194545	-9.49188	2.26895e-21	2.39824e-19
ENSG00000185022.12	MAFF	protein_coding	1242.21	-1.89533	-1.82621	0.35848	-5.28714	1.24245e-07	1.81323e-06
ENSG00000070950.10	RAD18	protein_coding	1862.15	-1.85629	-1.82461	0.248686	-7.46442	8.36648e-14	3.57537e-12
ENSG00000179331.3	RAB39A	protein_coding	28.0965	-2.17832	-1.82454	0.890804	-2.44534	0.0144715	0.0447006
ENSG00000159259.8	CHAF1B	protein_coding	981.45	-1.84974	-1.82355	0.219884	-8.41235	4.0187e-17	2.73992e-15
ENSG00000154122.14	ANKH	protein_coding	1647.28	-1.84463	-1.82167	0.211199	-8.73405	2.4571e-18	1.97708e-16
ENSG00000143674.11	MAP3K21	protein_coding	369.84	-1.86237	-1.82131	0.279727	-6.65783	2.77901e-11	8.2874e-10
ENSG00000183814.15	LIN9	protein_coding	389.105	-1.84413	-1.82024	0.203057	-9.08186	1.06736e-19	9.43871e-18
ENSG00000278259.4	MYO19	protein_coding	3607.29	-1.83717	-1.81386	0.213028	-8.62407	6.46131e-18	4.87873e-16
ENSG00000184162.15	NR2C2AP	protein_coding	558.029	-1.84061	-1.80883	0.248361	-7.41103	1.25324e-13	5.17014e-12
ENSG00000176912.5	TYMSOS	lncRNA	30.8474	-1.95968	-1.80808	0.531155	-3.68947	0.000224723	0.00134706
ENSG00000090889.12	KIF4A	protein_coding	3737.56	-1.83825	-1.80475	0.25502	-7.20826	5.66732e-13	2.17243e-11
ENSG00000111252.11	SH2B3	protein_coding	2149.32	-1.81277	-1.80316	0.135061	-13.4219	4.50188e-41	3.21669e-38
ENSG00000184156.17	KCNQ3	protein_coding	484.263	-3.07043	-1.80278	1.1138	-2.75671	0.00583853	0.0211335
ENSG00000013810.20	TACC3	protein_coding	4599.44	-1.81869	-1.79896	0.196093	-9.27461	1.78262e-20	1.74005e-18
ENSG00000234883.6	MIR155HG	lncRNA	82.8179	-1.904	-1.79642	0.475941	-4.00049	6.32106e-05	0.000454745
ENSG00000125900.13	SIRPD	protein_coding	21.2557	-2.1592	-1.79528	0.777087	-2.77858	0.0054597	0.0199727
ENSG00000118193.12	KIF14	protein_coding	1630.21	-1.84134	-1.79455	0.30148	-6.10766	1.01101e-09	2.28026e-08
ENSG00000283199.3	C13orf46	protein_coding	52.0508	-1.91171	-1.7937	0.465174	-4.10966	3.96235e-05	0.000304433
ENSG00000164430.16	CGAS	protein_coding	345.446	-1.81497	-1.79299	0.234629	-7.7355	1.02996e-14	4.9062e-13
ENSG00000169607.13	CKAP2L	protein_coding	1976.58	-1.8336	-1.79296	0.27888	-6.57487	4.86963e-11	1.38956e-09
ENSG00000178752.16	ERFE	protein_coding	406.483	-1.82455	-1.78653	0.267111	-6.83067	8.45164e-12	2.74494e-10
ENSG00000187790.11	FANCM	protein_coding	553.349	-1.81339	-1.78477	0.213124	-8.50863	1.76006e-17	1.26265e-15
ENSG00000106327.13	TFR2	protein_coding	304.584	-1.81364	-1.78279	0.273969	-6.61988	3.59493e-11	1.05445e-09
ENSG00000100749.8	VRK1	protein_coding	912.678	-1.8109	-1.78175	0.219838	-8.23742	1.75961e-16	1.11067e-14
ENSG00000163814.8	CDCP1	protein_coding	6856.54	-1.80882	-1.78175	0.233718	-7.73934	9.99309e-15	4.7857e-13
ENSG00000115884.11	SDC1	protein_coding	4140.58	-1.80582	-1.78144	0.219487	-8.22747	1.91212e-16	1.19846e-14
ENSG00000087586.17	AURKA	protein_coding	6388.19	-1.81193	-1.77855	0.256084	-7.07551	1.48897e-12	5.34086e-11
ENSG00000171056.8	SOX7	protein_coding	936.038	-1.79953	-1.7747	0.226749	-7.93624	2.08397e-15	1.12806e-13
ENSG00000161860.8	SYCE2	protein_coding	78.1881	-1.8381	-1.77422	0.370195	-4.96523	6.86207e-07	8.50639e-06
ENSG00000115598.10	IL1RL2	protein_coding	163.743	-1.80547	-1.77196	0.292476	-6.17304	6.69875e-10	1.55e-08
ENSG00000149328.15	GLB1L2	protein_coding	3257.58	-1.79321	-1.76682	0.233609	-7.6761	1.64009e-14	7.57027e-13
ENSG00000241360.2	PDXP	protein_coding	1089.65	-1.78891	-1.76598	0.212018	-8.4375	3.24191e-17	2.24459e-15
ENSG00000109107.14	ALDOC	protein_coding	59.1322	-1.88254	-1.76554	0.472078	-3.98779	6.66927e-05	0.000476426
ENSG00000241749.4	RPSAP52	transcribed_processed_pseudogene	60.7847	-1.8764	-1.76509	0.493739	-3.80039	0.000144466	0.000930617
ENSG00000285130.2	AL358113.1	protein_coding	264.205	-1.94946	-1.76487	0.612663	-3.18194	0.00146291	0.00667106
ENSG00000267426.5	AC087289.3	protein_coding	23.698	-2.30442	-1.7613	0.94018	-2.45104	0.0142444	0.0441441
ENSG00000168476.12	REEP4	protein_coding	2080.49	-1.80605	-1.75941	0.306182	-5.89861	3.66581e-09	7.3083e-08
ENSG00000151287.17	TEX30	protein_coding	532.074	-1.78155	-1.75748	0.214477	-8.30652	9.85509e-17	6.42487e-15
ENSG00000121057.13	AKAP1	protein_coding	5203.67	-1.77988	-1.75527	0.223904	-7.94929	1.87578e-15	1.02782e-13
ENSG00000068489.13	PRR11	protein_coding	4848.33	-1.79286	-1.75523	0.27293	-6.56895	5.06729e-11	1.43906e-09
ENSG00000186603.6	HPDL	protein_coding	102.764	-1.88643	-1.75419	0.593776	-3.17701	0.00148804	0.00676185
ENSG00000175471.19	MCTP1	protein_coding	127.827	-1.90417	-1.75381	0.454244	-4.19195	2.76572e-05	0.000223346
ENSG00000113356.13	POLR3G	protein_coding	914.937	-1.78032	-1.74754	0.254329	-7.00008	2.55824e-12	8.90795e-11
ENSG00000077152.11	UBE2T	protein_coding	768.262	-1.77542	-1.74753	0.232595	-7.63311	2.29163e-14	1.03372e-12
ENSG00000168404.13	MLKL	protein_coding	543.753	-1.76432	-1.74691	0.179655	-9.82064	9.17595e-23	1.12267e-20
ENSG00000167325.15	RRM1	protein_coding	7246.03	-1.76588	-1.74525	0.204683	-8.62738	6.27725e-18	4.81247e-16
ENSG00000116830.12	TTF2	protein_coding	1653.62	-1.7708	-1.74273	0.236214	-7.49659	6.54987e-14	2.83982e-12
ENSG00000168061.17	SAC3D1	protein_coding	720.427	-1.76892	-1.74268	0.226266	-7.81789	5.3715e-15	2.6877e-13
ENSG00000103995.14	CEP152	protein_coding	1071.61	-1.76433	-1.7425	0.20985	-8.40758	4.18541e-17	2.84274e-15
ENSG00000100490.9	CDKL1	protein_coding	108.505	-1.79547	-1.74224	0.323852	-5.54412	2.95443e-08	4.90931e-07
ENSG00000123416.15	TUBA1B	protein_coding	53651	-1.79047	-1.74168	0.313596	-5.70949	1.13318e-08	2.03846e-07
ENSG00000277342.1	AC048344.4	lncRNA	22.4899	-2.02431	-1.74064	0.792594	-2.55403	0.0106484	0.0348311
ENSG00000132688.11	NES	protein_coding	3885.61	-1.75294	-1.73782	0.17979	-9.74993	1.84594e-22	2.16935e-20
ENSG00000108342.13	CSF3	protein_coding	14.8155	-4.37238	-1.73064	1.73548	-2.51941	0.0117551	0.0377869
ENSG00000167077.13	MEI1	protein_coding	746.5	-1.76111	-1.72993	0.263362	-6.68705	2.27709e-11	6.97696e-10
ENSG00000186854.11	TRABD2A	protein_coding	1690.61	-1.76127	-1.72917	0.256923	-6.85523	7.11971e-12	2.33785e-10
ENSG00000270977.2	AC015849.5	transcribed_processed_pseudogene	21.6899	-1.94965	-1.72881	0.661005	-2.94952	0.0031827	0.0127673
ENSG00000178966.17	RMI1	protein_coding	823.889	-1.7539	-1.72819	0.224874	-7.79947	6.21667e-15	3.08468e-13
ENSG00000163535.18	SGO2	protein_coding	1438.11	-1.77279	-1.72782	0.301179	-5.88616	3.95273e-09	7.83114e-08
ENSG00000115687.14	PASK	protein_coding	872.595	-1.75107	-1.72759	0.221014	-7.92292	2.31988e-15	1.22967e-13
ENSG00000260442.5	ATP2A1-AS1	lncRNA	56.6587	-1.85926	-1.72662	0.466877	-3.98232	6.82447e-05	0.000486067
ENSG00000129007.14	CALML4	protein_coding	140.194	-1.81589	-1.72481	0.431149	-4.21173	2.5342e-05	0.000207073
ENSG00000186638.16	KIF24	protein_coding	821.088	-1.75606	-1.72443	0.254329	-6.90468	5.03159e-12	1.69264e-10
ENSG00000137563.12	GGH	protein_coding	3371.31	-1.7534	-1.72195	0.254418	-6.8918	5.50899e-12	1.84283e-10
ENSG00000138778.13	CENPE	protein_coding	3433.46	-1.77349	-1.72169	0.32357	-5.48101	4.22913e-08	6.7632e-07
ENSG00000177374.13	HIC1	protein_coding	132.557	-1.84958	-1.72169	0.541553	-3.41532	0.000637061	0.00329946
ENSG00000232093.1	DCST1-AS1	lncRNA	26.2759	-2.00796	-1.7212	0.694566	-2.89095	0.00384077	0.0149165
ENSG00000168077.14	SCARA3	protein_coding	844.187	-4.89378	-1.71955	1.52629	-3.20632	0.00134446	0.00621855
ENSG00000176438.12	SYNE3	protein_coding	749.146	-2.14697	-1.71615	0.569725	-3.76843	0.000164275	0.001033
ENSG00000170629.14	DPY19L2P2	transcribed_unprocessed_pseudogene	342.948	-1.74086	-1.71447	0.238308	-7.30505	2.77154e-13	1.09774e-11
ENSG00000117399.14	CDC20	protein_coding	5975.71	-1.74901	-1.71246	0.272867	-6.40973	1.45773e-10	3.78375e-09
ENSG00000166451.13	CENPN	protein_coding	1376.83	-1.72853	-1.71098	0.188985	-9.1464	5.8863e-20	5.47641e-18
ENSG00000072274.13	TFRC	protein_coding	27556.8	-1.73038	-1.71052	0.203185	-8.51628	1.64761e-17	1.18674e-15
ENSG00000139133.7	ALG10	protein_coding	580.97	-1.75089	-1.70797	0.300801	-5.82075	5.85849e-09	1.13426e-07
ENSG00000197457.10	STMN3	protein_coding	4513.86	-1.71687	-1.70686	0.144398	-11.8898	1.33687e-32	3.9801e-30
ENSG00000186283.14	TOR3A	protein_coding	1730.6	-1.73709	-1.70602	0.255581	-6.79662	1.07099e-11	3.42237e-10
ENSG00000169116.11	PARM1	protein_coding	42.8037	-1.92807	-1.70459	0.585574	-3.29261	0.000992616	0.00480257
ENSG00000080839.12	RBL1	protein_coding	2581.95	-1.73919	-1.70444	0.266515	-6.5257	6.76841e-11	1.87448e-09
ENSG00000115266.12	APC2	protein_coding	182.483	-1.75408	-1.70408	0.333292	-5.26288	1.41813e-07	2.04786e-06
ENSG00000167747.15	C19orf48	transcribed_unitary_pseudogene	4050.71	-1.72875	-1.70232	0.235055	-7.35464	1.91445e-13	7.68491e-12
ENSG00000171488.15	LRRC8C	protein_coding	1494	-1.73008	-1.69995	0.251541	-6.87792	6.07315e-12	2.00898e-10
ENSG00000151503.13	NCAPD3	protein_coding	5487.08	-1.70646	-1.69945	0.120875	-14.1175	2.96162e-45	3.30646e-42
ENSG00000164032.12	H2AZ1	protein_coding	9235.16	-1.72675	-1.69828	0.243505	-7.09122	1.32937e-12	4.81676e-11
ENSG00000026103.22	FAS	protein_coding	468.087	-1.74502	-1.69648	0.305671	-5.7088	1.13777e-08	2.04138e-07
ENSG00000234602.9	MCIDAS	protein_coding	191.538	-1.77269	-1.69392	0.407671	-4.34834	1.37173e-05	0.000121785
ENSG00000160298.18	C21orf58	protein_coding	284.822	-1.74549	-1.69369	0.313351	-5.57041	2.54134e-08	4.26571e-07
ENSG00000168389.18	MFSD2A	protein_coding	365.809	-1.78418	-1.69185	0.448224	-3.98056	6.87526e-05	0.000488905
ENSG00000172244.9	C5orf34	protein_coding	430.108	-1.71348	-1.69181	0.204389	-8.38339	5.14264e-17	3.4535e-15
ENSG00000234155.1	LINC02535	lncRNA	103.22	-1.83717	-1.69098	0.453184	-4.05392	5.03668e-05	0.000373591
ENSG00000158089.15	GALNT14	protein_coding	948.051	-1.72829	-1.6895	0.302153	-5.71993	1.0657e-08	1.93291e-07
ENSG00000231177.4	LINC00852	lncRNA	18.454	-1.8898	-1.68821	0.65188	-2.899	0.00374349	0.014588
ENSG00000174004.6	NRROS	protein_coding	233.024	-1.76355	-1.68801	0.404065	-4.36451	1.27407e-05	0.000114012
ENSG00000103647.13	CORO2B	protein_coding	143.564	-1.84121	-1.6867	0.533467	-3.4514	0.000557678	0.00293512
ENSG00000101945.17	SUV39H1	protein_coding	1291.46	-1.7279	-1.68295	0.300983	-5.74084	9.42089e-09	1.73849e-07
ENSG00000259330.3	INAFM2	protein_coding	1398.44	-1.70087	-1.67962	0.209988	-8.09984	5.50311e-16	3.22302e-14
ENSG00000049541.11	RFC2	protein_coding	1381.7	-1.69624	-1.67937	0.185935	-9.12277	7.32263e-20	6.6398e-18
ENSG00000170545.17	SMAGP	protein_coding	1007.72	-1.7107	-1.67842	0.264487	-6.468	9.93088e-11	2.63589e-09
ENSG00000126787.13	DLGAP5	protein_coding	3905.56	-1.78987	-1.67841	0.477187	-3.75088	0.000176213	0.00109371
ENSG00000099250.18	NRP1	protein_coding	2584.49	-1.71069	-1.67814	0.263165	-6.50047	8.00702e-11	2.17701e-09
ENSG00000145220.14	LYAR	protein_coding	1340.7	-1.68932	-1.67181	0.188394	-8.96692	3.0493e-19	2.61873e-17
ENSG00000134222.16	PSRC1	protein_coding	903.475	-1.7309	-1.67108	0.354117	-4.88792	1.01908e-06	1.20796e-05
ENSG00000111206.13	FOXM1	protein_coding	6827.81	-1.70024	-1.66989	0.253342	-6.71125	1.92962e-11	5.95315e-10
ENSG00000108960.9	MMD	protein_coding	311.827	-1.70036	-1.66668	0.2696	-6.30698	2.84541e-10	7.01069e-09
ENSG00000151849.15	CENPJ	protein_coding	818.827	-1.68648	-1.66522	0.211253	-7.98321	1.42571e-15	7.88464e-14
ENSG00000113810.16	SMC4	protein_coding	15912.1	-1.68265	-1.66067	0.217027	-7.75316	8.96349e-15	4.33915e-13
ENSG00000116962.15	NID1	protein_coding	2005.68	-1.69155	-1.65993	0.259999	-6.50599	7.71849e-11	2.11141e-09
ENSG00000174136.13	RGMB	protein_coding	4035.92	-1.68011	-1.65658	0.223594	-7.51408	5.73104e-14	2.50302e-12
ENSG00000120539.15	MASTL	protein_coding	1182.95	-1.66904	-1.65619	0.164536	-10.1439	3.52612e-24	4.95962e-22
ENSG00000234373.1	SNX18P7	processed_pseudogene	21.7295	-1.8914	-1.65609	0.784837	-2.40993	0.0159556	0.0483049
ENSG00000144485.11	HES6	protein_coding	907.865	-1.66958	-1.65602	0.175371	-9.5203	1.72686e-21	1.83613e-19
ENSG00000161405.17	IKZF3	protein_coding	165.187	-1.696	-1.6542	0.336675	-5.03748	4.71692e-07	6.06177e-06
ENSG00000178226.11	PRSS36	protein_coding	25.6798	-1.80026	-1.64833	0.620993	-2.899	0.00374356	0.014588
ENSG00000285845.1	AL392086.1	lncRNA	19.8713	-4.32947	-1.6448	1.71898	-2.51863	0.0117813	0.0378526
ENSG00000161800.13	RACGAP1	protein_coding	4242.39	-1.66813	-1.64469	0.223641	-7.45896	8.72081e-14	3.70904e-12
ENSG00000125319.14	HROB	protein_coding	436.258	-1.66294	-1.64353	0.192812	-8.62469	6.42648e-18	4.87873e-16
ENSG00000171208.10	NETO2	protein_coding	6173.46	-1.65159	-1.63945	0.1628	-10.1449	3.49049e-24	4.94847e-22
ENSG00000267698.1	AC002116.2	lncRNA	18.0615	-1.90534	-1.63912	0.731698	-2.604	0.0092144	0.0307485
ENSG00000178718.7	RPP25	protein_coding	935.287	-1.6623	-1.63678	0.23801	-6.98417	2.86553e-12	9.91996e-11
ENSG00000176692.8	FOXC2	protein_coding	845.937	-1.84248	-1.63657	0.470159	-3.91884	8.89765e-05	0.000611538
ENSG00000118276.11	B4GALT6	protein_coding	1060.36	-1.66897	-1.63626	0.26815	-6.22402	4.84573e-10	1.16031e-08
ENSG00000285920.2	AC087721.2	protein_coding	270.772	-1.80498	-1.63427	0.604843	-2.98422	0.00284303	0.0116133
ENSG00000137807.15	KIF23	protein_coding	5264.92	-1.6812	-1.63413	0.317293	-5.29858	1.16705e-07	1.71299e-06
ENSG00000257576.1	HSPD1P4	processed_pseudogene	22.0945	-1.88846	-1.63148	0.678495	-2.78331	0.00538078	0.0197284
ENSG00000149636.16	DSN1	protein_coding	1889.21	-1.64266	-1.62929	0.167794	-9.78978	1.24561e-22	1.49331e-20
ENSG00000112759.19	SLC29A1	protein_coding	4534.29	-1.68157	-1.62915	0.338829	-4.96289	6.94515e-07	8.59745e-06
ENSG00000112029.10	FBXO5	protein_coding	1317.25	-1.64321	-1.62838	0.174993	-9.39013	5.99238e-21	6.11668e-19
ENSG00000137825.11	ITPKA	protein_coding	100.883	-1.67257	-1.62748	0.315	-5.30974	1.0978e-07	1.62201e-06
ENSG00000100505.13	TRIM9	protein_coding	43.4895	-1.70899	-1.62713	0.442796	-3.85954	0.000113598	0.00075745
ENSG00000181026.15	AEN	protein_coding	2336.86	-1.65244	-1.62473	0.245514	-6.73054	1.69031e-11	5.26095e-10
ENSG00000224126.2	UBE2SP2	processed_pseudogene	237.059	-1.68106	-1.62429	0.34874	-4.82038	1.43288e-06	1.66097e-05
ENSG00000076003.5	MCM6	protein_coding	2783.63	-1.64951	-1.62352	0.238254	-6.92333	4.4116e-12	1.49251e-10
ENSG00000141384.13	TAF4B	protein_coding	415.408	-1.66198	-1.6216	0.297396	-5.58842	2.29139e-08	3.86142e-07
ENSG00000164778.4	EN2	protein_coding	189.211	-1.70208	-1.62086	0.471293	-3.61151	0.000304414	0.00175121
ENSG00000095777.17	MYO3A	protein_coding	45.1273	-1.69078	-1.62026	0.470082	-3.59679	0.000322173	0.00183572
ENSG00000278041.1	AL133325.3	lncRNA	312.684	-1.65507	-1.62003	0.285041	-5.80643	6.3819e-09	1.22186e-07
ENSG00000215784.6	FAM72D	protein_coding	281.128	-1.67395	-1.61683	0.325543	-5.14201	2.71811e-07	3.67274e-06
ENSG00000070814.22	TCOF1	protein_coding	7494.33	-1.63148	-1.61672	0.179574	-9.0853	1.03413e-19	9.23632e-18
ENSG00000213397.10	HAUS7	protein_coding	773.773	-1.66301	-1.61601	0.316526	-5.25393	1.48888e-07	2.13793e-06
ENSG00000026508.20	CD44	protein_coding	23309.8	-1.62439	-1.61553	0.139507	-11.6438	2.46801e-31	6.58001e-29
ENSG00000196549.12	MME	protein_coding	6610.36	-1.63585	-1.61383	0.216155	-7.56794	3.79178e-14	1.68489e-12
ENSG00000169860.7	P2RY1	protein_coding	149.86	-1.70223	-1.61379	0.428497	-3.97257	7.11026e-05	0.000504411
ENSG00000142856.17	ITGB3BP	protein_coding	472.141	-1.64399	-1.61324	0.259079	-6.34554	2.21643e-10	5.5685e-09
ENSG00000154760.14	SLFN13	protein_coding	2769.93	-1.64309	-1.61263	0.263307	-6.24021	4.36992e-10	1.05486e-08
ENSG00000077514.9	POLD3	protein_coding	1437.38	-1.62705	-1.61087	0.188466	-8.63315	5.96845e-18	4.59545e-16
ENSG00000096433.11	ITPR3	protein_coding	13061.4	-1.6225	-1.61066	0.161818	-10.0267	1.16356e-23	1.5746e-21
ENSG00000134057.15	CCNB1	protein_coding	9171.04	-1.65894	-1.61002	0.3263	-5.0841	3.6938e-07	4.86069e-06
ENSG00000270607.1	AC009549.1	lncRNA	49.5685	-1.71495	-1.60867	0.453726	-3.77971	0.000157009	0.000995972
ENSG00000138675.16	FGF5	protein_coding	924.201	-1.65879	-1.60818	0.333147	-4.97916	6.38604e-07	7.96605e-06
ENSG00000062822.15	POLD1	protein_coding	2727.9	-1.61663	-1.60472	0.162297	-9.96091	2.25976e-23	3.01239e-21
ENSG00000140479.17	PCSK6	protein_coding	47.6747	-1.6716	-1.60283	0.452321	-3.69561	0.000219362	0.00132001
ENSG00000182685.7	BRICD5	protein_coding	81.8473	-1.6718	-1.60166	0.397069	-4.21034	2.54986e-05	0.000207983
ENSG00000137404.14	NRM	protein_coding	1204.86	-1.64109	-1.60011	0.299827	-5.47347	4.41316e-08	7.01356e-07
ENSG00000108384.15	RAD51C	protein_coding	780.874	-1.62082	-1.59594	0.231518	-7.00084	2.54434e-12	8.87686e-11
ENSG00000092445.12	TYRO3	protein_coding	1557.01	-1.61504	-1.59517	0.210794	-7.66166	1.83544e-14	8.38528e-13
ENSG00000100629.17	CEP128	protein_coding	224.735	-1.64929	-1.59396	0.318794	-5.17354	2.29705e-07	3.13942e-06
ENSG00000170522.10	ELOVL6	protein_coding	1286.36	-1.6327	-1.59354	0.297129	-5.49494	3.90841e-08	6.27842e-07
ENSG00000205208.5	C4orf46	protein_coding	773.32	-1.6271	-1.59297	0.273159	-5.9566	2.57547e-09	5.31242e-08
ENSG00000128578.10	STRIP2	protein_coding	739.869	-1.6099	-1.5927	0.188677	-8.53257	1.43131e-17	1.04785e-15
ENSG00000197147.14	LRRC8B	protein_coding	660.404	-1.62893	-1.5914	0.294856	-5.52447	3.30483e-08	5.41254e-07
ENSG00000175322.12	ZNF519	protein_coding	215.042	-1.61106	-1.59044	0.208915	-7.71155	1.24304e-14	5.85866e-13
ENSG00000231607.12	DLEU2	lncRNA	313.516	-1.64709	-1.59032	0.355701	-4.63054	3.64709e-06	3.78547e-05
ENSG00000110104.13	CCDC86	protein_coding	3985.46	-1.61245	-1.58949	0.225524	-7.1498	8.69036e-13	3.22736e-11
ENSG00000185760.16	KCNQ5	protein_coding	1246.74	-1.62135	-1.58819	0.273208	-5.93448	2.94777e-09	6.01095e-08
ENSG00000271936.1	AC012073.1	lncRNA	46.5585	-1.68724	-1.58687	0.468169	-3.60391	0.00031347	0.00179171
ENSG00000162607.13	USP1	protein_coding	3577.01	-1.60623	-1.58683	0.207225	-7.75112	9.10844e-15	4.38555e-13
ENSG00000180998.12	GPR137C	protein_coding	119.527	-1.66234	-1.58674	0.411885	-4.03592	5.43891e-05	0.000399816
ENSG00000143643.13	TTC13	protein_coding	663.659	-1.61437	-1.58534	0.257729	-6.2638	3.75704e-10	9.14332e-09
ENSG00000138166.6	DUSP5	protein_coding	3580.73	-1.62472	-1.58405	0.295403	-5.50001	3.79768e-08	6.14473e-07
ENSG00000160886.13	LY6K	protein_coding	5663.04	-1.6002	-1.582	0.203	-7.88274	3.20283e-15	1.65353e-13
ENSG00000081041.9	CXCL2	protein_coding	142.985	-1.62425	-1.57904	0.314636	-5.16232	2.43913e-07	3.31836e-06
ENSG00000164647.9	STEAP1	protein_coding	304.072	-1.64168	-1.57601	0.380184	-4.31811	1.5737e-05	0.000136395
ENSG00000172159.16	FRMD3	protein_coding	317.975	-1.74583	-1.575	0.552728	-3.15856	0.0015855	0.0071391
ENSG00000117877.11	CD3EAP	protein_coding	1407.85	-1.59375	-1.57334	0.21254	-7.49857	6.45154e-14	2.80399e-12
ENSG00000130052.13	STARD8	protein_coding	258.474	-1.67544	-1.57289	0.466088	-3.59468	0.00032479	0.00184827
ENSG00000108106.14	UBE2S	protein_coding	9728.13	-1.60419	-1.57246	0.267369	-5.99991	1.97426e-09	4.18839e-08
ENSG00000174442.12	ZWILCH	protein_coding	1756.18	-1.58276	-1.57197	0.152866	-10.3539	4.0175e-25	6.1866e-23
ENSG00000198598.6	MMP17	protein_coding	62.6162	-1.89528	-1.57069	0.694234	-2.73003	0.0063328	0.0225573
ENSG00000153574.9	RPIA	protein_coding	919.041	-1.59386	-1.57021	0.230764	-6.90687	4.95477e-12	1.66994e-10
ENSG00000153044.10	CENPH	protein_coding	767.79	-1.59923	-1.56891	0.256062	-6.24548	4.22494e-10	1.02125e-08
ENSG00000138180.16	CEP55	protein_coding	3039.57	-1.60001	-1.56773	0.267817	-5.97427	2.31117e-09	4.81733e-08
ENSG00000110723.12	EXPH5	protein_coding	214.491	-1.62002	-1.56413	0.370782	-4.36919	1.2471e-05	0.000111944
ENSG00000138074.15	SLC5A6	protein_coding	2659.26	-1.59927	-1.55955	0.302995	-5.2782	1.30461e-07	1.89774e-06
ENSG00000266066.1	POLRMTP1	processed_pseudogene	33.3756	-1.8299	-1.55908	0.682703	-2.68038	0.00735393	0.0254629
ENSG00000158402.20	CDC25C	protein_coding	716.746	-1.60767	-1.55595	0.341031	-4.71414	2.42731e-06	2.66989e-05
ENSG00000113430.10	IRX4	protein_coding	717.13	-1.60064	-1.55381	0.349399	-4.58113	4.62478e-06	4.69123e-05
ENSG00000138092.11	CENPO	protein_coding	2143.91	-1.57302	-1.55352	0.211078	-7.4523	9.17255e-14	3.87351e-12
ENSG00000150051.14	MKX	protein_coding	263.215	-1.62943	-1.55297	0.43303	-3.76285	0.000167987	0.00105326
ENSG00000179750.16	APOBEC3B	protein_coding	249.273	-1.70194	-1.55189	0.443157	-3.84049	0.000122787	0.000809653
ENSG00000184916.9	JAG2	protein_coding	1475.3	-1.58086	-1.55171	0.262473	-6.02295	1.71267e-09	3.67268e-08
ENSG00000061918.14	GUCY1B1	protein_coding	168.289	-1.59668	-1.55082	0.309495	-5.15899	2.48291e-07	3.37535e-06
ENSG00000106852.15	LHX6	protein_coding	171.463	-1.61931	-1.54985	0.430373	-3.76259	0.000168164	0.00105401
ENSG00000006634.8	DBF4	protein_coding	1191.5	-1.58047	-1.54634	0.280068	-5.64317	1.66951e-08	2.91234e-07
ENSG00000106714.17	CNTNAP3	protein_coding	91.2133	-1.70389	-1.54376	0.548243	-3.10791	0.00188416	0.008225
ENSG00000131773.14	KHDRBS3	protein_coding	616.579	-1.58813	-1.54294	0.306562	-5.18046	2.21336e-07	3.03899e-06
ENSG00000261587.2	TMEM249	protein_coding	50.0522	-1.60527	-1.54261	0.380155	-4.22267	2.41426e-05	0.000198371
ENSG00000187840.5	EIF4EBP1	protein_coding	1749.54	-1.56645	-1.54161	0.237517	-6.59508	4.25029e-11	1.23052e-09
ENSG00000061656.10	SPAG4	protein_coding	74.1912	-1.6735	-1.54015	0.51518	-3.24839	0.00116061	0.00547309
ENSG00000240476.1	LINC00973	lncRNA	195	-1.70951	-1.5401	0.611271	-2.79665	0.00516356	0.0190808
ENSG00000122861.16	PLAU	protein_coding	37962.1	-1.58044	-1.53857	0.312733	-5.05365	4.33441e-07	5.61089e-06
ENSG00000188610.12	FAM72B	protein_coding	442.756	-1.56454	-1.53857	0.228276	-6.85373	7.19506e-12	2.35826e-10
ENSG00000123685.9	BATF3	protein_coding	104.685	-1.64039	-1.53801	0.456832	-3.5908	0.000329662	0.00187241
ENSG00000109321.11	AREG	protein_coding	1605.13	-1.75211	-1.5341	0.4426	-3.95867	7.5367e-05	0.000530449
ENSG00000226562.4	CYP4F26P	lncRNA	37.0182	-1.62514	-1.53404	0.517697	-3.13918	0.00169422	0.00753712
ENSG00000128512.23	DOCK4	protein_coding	3760.08	-1.54437	-1.53344	0.159936	-9.6562	4.62729e-22	5.16608e-20
ENSG00000168393.13	DTYMK	protein_coding	2197.58	-1.55858	-1.52911	0.261266	-5.9655	2.43881e-09	5.06565e-08
ENSG00000074410.14	CA12	protein_coding	30.6237	-1.68666	-1.52809	0.603169	-2.79634	0.00516854	0.0190874
ENSG00000125871.14	MGME1	protein_coding	2178.23	-1.53394	-1.52616	0.132386	-11.5868	4.80577e-31	1.22639e-28
ENSG00000162804.14	SNED1	protein_coding	153.3	-1.57944	-1.52395	0.367309	-4.30004	1.70771e-05	0.000146306
ENSG00000138030.13	KHK	protein_coding	235.194	-1.55288	-1.52302	0.263422	-5.89503	3.74609e-09	7.44342e-08
ENSG00000136824.19	SMC2	protein_coding	4378.72	-1.54469	-1.52275	0.225848	-6.83954	7.94493e-12	2.58978e-10
ENSG00000188211.9	NCR3LG1	protein_coding	2359.02	-1.53751	-1.52086	0.19813	-7.76011	8.4853e-15	4.14134e-13
ENSG00000185480.11	PARPBP	protein_coding	856.83	-1.56038	-1.51813	0.312215	-4.99779	5.79922e-07	7.28626e-06
ENSG00000166508.18	MCM7	protein_coding	10714	-1.5415	-1.51671	0.241284	-6.38875	1.6725e-10	4.29868e-09
ENSG00000181649.8	PHLDA2	protein_coding	1673.94	-1.55914	-1.51518	0.308518	-5.05364	4.33467e-07	5.61089e-06
ENSG00000159556.10	ISL2	protein_coding	41.0653	-1.60754	-1.51415	0.550809	-2.9185	0.00351718	0.0138723
ENSG00000082438.17	COBLL1	protein_coding	730.718	-1.57388	-1.51308	0.368215	-4.27435	1.91699e-05	0.000162143
ENSG00000177144.7	NUDT4B	protein_coding	75.4966	-1.58193	-1.5121	0.389147	-4.06513	4.80054e-05	0.000359095
ENSG00000101680.15	LAMA1	protein_coding	3634.02	-1.52486	-1.51122	0.149175	-10.222	1.58078e-24	2.31455e-22
ENSG00000246334.2	PRR7-AS1	lncRNA	37.7062	-1.64028	-1.50912	0.569245	-2.8815	0.00395789	0.0152931
ENSG00000164649.20	CDCA7L	protein_coding	464.824	-1.53391	-1.50853	0.262388	-5.84598	5.0359e-09	9.86362e-08
ENSG00000132182.12	NUP210	protein_coding	7611.97	-1.53008	-1.50759	0.231454	-6.61073	3.82433e-11	1.1199e-09
ENSG00000139354.11	GAS2L3	protein_coding	1137.82	-1.54873	-1.50666	0.312863	-4.95019	7.41419e-07	9.08366e-06
ENSG00000130695.15	CEP85	protein_coding	1052.61	-1.51878	-1.50653	0.167444	-9.07033	1.18656e-19	1.04411e-17
ENSG00000109255.11	NMU	protein_coding	185.213	-1.6186	-1.50574	0.520112	-3.11201	0.00185815	0.00813934
ENSG00000135045.7	C9orf40	protein_coding	822.493	-1.5255	-1.5043	0.220167	-6.92883	4.24329e-12	1.44103e-10
ENSG00000123975.5	CKS2	protein_coding	2469.12	-1.52567	-1.5022	0.234684	-6.50097	7.98046e-11	2.17309e-09
ENSG00000083454.22	P2RX5	protein_coding	876.539	-1.53373	-1.50185	0.277077	-5.53539	3.10541e-08	5.14106e-07
ENSG00000166845.15	C18orf54	protein_coding	895.568	-1.51463	-1.50157	0.175979	-8.60687	7.50852e-18	5.63549e-16
ENSG00000154529.15	CNTNAP3B	protein_coding	101.209	-1.55465	-1.50075	0.367159	-4.23426	2.29309e-05	0.000189461
ENSG00000161681.15	SHANK1	protein_coding	634.36	-1.51364	-1.50012	0.190833	-7.93176	2.16067e-15	1.15557e-13
ENSG00000184381.20	PLA2G6	protein_coding	284.895	1.54095	1.5005	0.313973	4.9079	9.20564e-07	1.10215e-05
ENSG00000253537.3	PCDHGA7	protein_coding	157.132	1.60913	1.50075	0.52932	3.03998	0.0023659	0.00999208
ENSG00000102057.10	KCND1	protein_coding	129.558	1.59937	1.50177	0.501045	3.19207	0.00141258	0.00646673
ENSG00000072422.17	RHOBTB1	protein_coding	88.0232	1.74874	1.50182	0.575935	3.03634	0.00239465	0.0100839
ENSG00000257337.7	AC068888.1	lncRNA	62.2437	1.5704	1.50289	0.41903	3.74771	0.00017846	0.00110612
ENSG00000203999.9	LINC01270	lncRNA	91.0812	1.58964	1.50311	0.42261	3.76149	0.000168904	0.00105699
ENSG00000129353.15	SLC44A2	protein_coding	3459.26	1.53155	1.50337	0.253965	6.03055	1.63401e-09	3.51667e-08
ENSG00000130813.18	SHFL	protein_coding	339.993	1.57433	1.50346	0.418445	3.76233	0.000168339	0.00105473
ENSG00000248932.6	AC046134.2	lncRNA	42.6052	1.62693	1.50393	0.57211	2.84373	0.00445891	0.0169359
ENSG00000227199.1	ST7-AS1	lncRNA	52.6451	1.55732	1.50413	0.397512	3.91766	8.94121e-05	0.000613823
ENSG00000113916.18	BCL6	protein_coding	374.604	1.62985	1.50521	0.543559	2.99848	0.00271326	0.0111778
ENSG00000142065.14	ZFP14	protein_coding	44.4166	1.61293	1.50689	0.512062	3.14987	0.00163341	0.00731283
ENSG00000178026.13	LRRC75B	protein_coding	33.8738	1.65546	1.50923	0.592053	2.79614	0.00517173	0.0190906
ENSG00000173210.20	ABLIM3	protein_coding	527.936	1.57775	1.51109	0.358964	4.39528	1.10631e-05	0.000101137
ENSG00000178665.16	ZNF713	protein_coding	36.4159	1.58181	1.5112	0.45089	3.50819	0.000451174	0.00245113
ENSG00000135924.16	DNAJB2	protein_coding	1437.39	1.57355	1.51139	0.383187	4.10648	4.01739e-05	0.000308258
ENSG00000205542.11	TMSB4X	protein_coding	14350.4	1.53703	1.51278	0.239177	6.42635	1.30706e-10	3.41845e-09
ENSG00000185522.9	LMNTD2	protein_coding	110.856	1.60773	1.51298	0.482483	3.33221	0.00086159	0.00426805
ENSG00000236682.2	MAP3K2-DT	lncRNA	30.1761	1.6413	1.51391	0.572005	2.86939	0.00411271	0.0158213
ENSG00000100311.17	PDGFB	protein_coding	301.186	1.57705	1.51415	0.378252	4.16932	3.05509e-05	0.000243088
ENSG00000012822.16	CALCOCO1	protein_coding	2536.23	1.55584	1.5147	0.314216	4.95151	7.36389e-07	9.04685e-06
ENSG00000188747.8	NOXA1	protein_coding	89.9264	1.66555	1.51691	0.630194	2.64291	0.00821957	0.0279359
ENSG00000196754.13	S100A2	protein_coding	477.407	1.55474	1.5171	0.296531	5.24311	1.57892e-07	2.24914e-06
ENSG00000146122.17	DAAM2	protein_coding	116.678	4.30703	1.52232	1.57957	2.72671	0.006397	0.0227312
ENSG00000014914.21	MTMR11	protein_coding	260.161	1.57618	1.52404	0.355631	4.43207	9.33324e-06	8.72422e-05
ENSG00000188343.13	CIBAR1	protein_coding	326.674	1.8791	1.52428	0.567796	3.30946	0.000934763	0.0045672
ENSG00000125744.12	RTN2	protein_coding	243.807	1.54808	1.52431	0.243517	6.35715	2.05528e-10	5.19285e-09
ENSG00000206561.13	COLQ	protein_coding	33.2665	1.65603	1.52759	0.552583	2.99689	0.00272753	0.0112288
ENSG00000108840.15	HDAC5	protein_coding	1149.73	1.5518	1.52857	0.229212	6.77016	1.28641e-11	4.05991e-10
ENSG00000110455.14	ACCS	protein_coding	597.085	1.59113	1.52882	0.392051	4.05848	4.93927e-05	0.000367626
ENSG00000130707.18	ASS1	protein_coding	209.324	1.66409	1.52924	0.528245	3.15022	0.00163145	0.00730757
ENSG00000206559.8	ZCWPW2	protein_coding	16.6812	1.69687	1.52948	0.634777	2.67317	0.00751377	0.0259059
ENSG00000260793.2	AC003102.1	lncRNA	78.6808	1.58303	1.53013	0.377293	4.19577	2.71949e-05	0.00022041
ENSG00000105204.14	DYRK1B	protein_coding	564.186	1.57496	1.53079	0.332709	4.73373	2.20426e-06	2.4426e-05
ENSG00000185532.20	PRKG1	protein_coding	71.4889	1.66599	1.53079	0.538884	3.09156	0.00199107	0.00861772
ENSG00000189337.17	KAZN	protein_coding	346.079	1.57495	1.53341	0.329906	4.77395	1.80643e-06	2.03714e-05
ENSG00000163704.12	PRRT3	protein_coding	280.014	1.59596	1.53344	0.395263	4.03771	5.39746e-05	0.000397259
ENSG00000105519.18	CAPS	protein_coding	53.7029	1.6599	1.53442	0.562458	2.95115	0.00316592	0.0127056
ENSG00000273270.1	AC090114.2	lncRNA	207.252	1.57208	1.53465	0.301418	5.2156	1.83226e-07	2.5867e-06
ENSG00000286019.1	NOTCH2NLB	protein_coding	146.881	1.58481	1.53468	0.30392	5.21457	1.84241e-07	2.59756e-06
ENSG00000120327.6	PCDHB14	protein_coding	91.9586	1.57689	1.53543	0.337149	4.67714	2.9091e-06	3.11916e-05
ENSG00000140853.15	NLRC5	protein_coding	285.216	1.61135	1.53557	0.412476	3.90652	9.36354e-05	0.000638644
ENSG00000163485.17	ADORA1	protein_coding	261.434	1.59229	1.53837	0.366821	4.34079	1.41973e-05	0.000125238
ENSG00000257354.2	AC048341.1	lncRNA	356.543	1.56954	1.53878	0.280272	5.60008	2.14256e-08	3.645e-07
ENSG00000204622.11	HLA-J	transcribed_unprocessed_pseudogene	38.9502	1.69783	1.54089	0.554572	3.06152	0.0022022	0.00939299
ENSG00000139182.15	CLSTN3	protein_coding	3391.36	1.59233	1.54158	0.34983	4.55172	5.32103e-06	5.28053e-05
ENSG00000169184.6	MN1	protein_coding	288.152	2.02038	1.54246	0.662347	3.05033	0.00228588	0.00970818
ENSG00000204789.4	ZNF204P	processed_pseudogene	34.0799	1.61458	1.54336	0.447174	3.61062	0.000305462	0.0017554
ENSG00000070540.13	WIPI1	protein_coding	381.886	1.62444	1.54378	0.427007	3.80426	0.00014223	0.000918864
ENSG00000122870.12	BICC1	protein_coding	529.483	1.62008	1.54467	0.418951	3.86699	0.000110186	0.000738188
ENSG00000101333.16	PLCB4	protein_coding	3081.65	1.58095	1.54722	0.276394	5.7199	1.06584e-08	1.93291e-07
ENSG00000282943.1	AC004784.1	lncRNA	55.2012	1.87795	1.54725	0.73215	2.56498	0.0103182	0.0339248
ENSG00000120328.6	PCDHB12	protein_coding	34.7854	1.62398	1.54803	0.46971	3.45741	0.000545397	0.00287812
ENSG00000109944.11	JHY	protein_coding	58.6784	1.72076	1.54895	0.551253	3.12154	0.00179908	0.00792574
ENSG00000165895.19	ARHGAP42	protein_coding	134.219	1.61253	1.55213	0.314322	5.13017	2.89475e-07	3.90551e-06
ENSG00000170581.14	STAT2	protein_coding	1856.61	1.59895	1.55225	0.3323	4.81175	1.49613e-06	1.72572e-05
ENSG00000215105.4	TTC3P1	processed_pseudogene	93.6048	1.60479	1.55253	0.368632	4.35335	1.34071e-05	0.000119327
ENSG00000185909.15	KLHDC8B	protein_coding	187.581	1.59447	1.55417	0.320727	4.97142	6.64626e-07	8.25606e-06
ENSG00000222009.8	BTBD19	protein_coding	326.261	1.62103	1.55653	0.392649	4.12845	3.65222e-05	0.000283651
ENSG00000120693.14	SMAD9	protein_coding	256.293	1.71288	1.55833	0.607448	2.81979	0.00480548	0.0179883
ENSG00000243244.7	STON1	protein_coding	52.6797	1.63596	1.56084	0.441312	3.70704	0.000209693	0.00127054
ENSG00000181381.13	DDX60L	protein_coding	541.271	1.65951	1.56111	0.45729	3.62901	0.000284513	0.00165654
ENSG00000125657.5	TNFSF9	protein_coding	745.889	1.61173	1.5623	0.345007	4.6716	2.98859e-06	3.18718e-05
ENSG00000186594.14	MIR22HG	lncRNA	1905.73	1.61176	1.56288	0.337431	4.77655	1.78324e-06	2.01353e-05
ENSG00000185261.14	KIAA0825	protein_coding	39.6335	1.63573	1.5646	0.434199	3.76723	0.000165071	0.0010368
ENSG00000259605.3	AC074212.1	lncRNA	65.1327	1.61624	1.56504	0.359731	4.49292	7.02547e-06	6.80564e-05
ENSG00000224424.8	PRKAR2A-AS1	lncRNA	60.2994	1.69736	1.57133	0.500357	3.39229	0.00069311	0.00353454
ENSG00000073331.18	ALPK1	protein_coding	192.65	1.60529	1.57292	0.278131	5.7717	7.84736e-09	1.47245e-07
ENSG00000154027.19	AK5	protein_coding	55.2314	1.99666	1.57664	0.730665	2.73267	0.00628235	0.0224174
ENSG00000177337.8	DLGAP1-AS1	lncRNA	95.0356	1.75853	1.57724	0.631023	2.78679	0.00532334	0.019562
ENSG00000026950.17	BTN3A1	protein_coding	336.458	1.61493	1.57842	0.295615	5.46296	4.68266e-08	7.40889e-07
ENSG00000114796.16	KLHL24	protein_coding	1448.64	1.64726	1.57915	0.399037	4.12809	3.65792e-05	0.000283847
ENSG00000153029.14	MR1	protein_coding	305.437	1.62341	1.58001	0.326402	4.97364	6.57061e-07	8.17346e-06
ENSG00000204396.11	VWA7	protein_coding	47.0749	1.67556	1.58386	0.490207	3.41806	0.000630696	0.00327028
ENSG00000157613.11	CREB3L1	protein_coding	51.9463	1.69786	1.58693	0.493746	3.43873	0.000584458	0.00305626
ENSG00000276644.5	DACH1	protein_coding	49.2268	1.73113	1.59033	0.642859	2.69286	0.0070841	0.0246641
ENSG00000177000.13	MTHFR	protein_coding	473.904	1.67328	1.59358	0.419185	3.99176	6.55851e-05	0.000469934
ENSG00000084710.14	EFR3B	protein_coding	538.944	1.88661	1.59485	0.536977	3.5134	0.000442419	0.00241017
ENSG00000137752.24	CASP1	protein_coding	81.763	1.78158	1.59527	0.556092	3.20374	0.00135655	0.00626152
ENSG00000133874.2	RNF122	protein_coding	76.6301	1.73984	1.59619	0.490357	3.54811	0.000388013	0.00215854
ENSG00000237172.4	B3GNT9	protein_coding	424.603	1.66254	1.59693	0.423846	3.92251	8.76317e-05	0.000602991
ENSG00000251562.8	MALAT1	lncRNA	13045.5	1.71528	1.59934	0.51183	3.35127	0.000804406	0.00402275
ENSG00000148120.16	AOPEP	protein_coding	338.785	1.61976	1.59935	0.221575	7.31023	2.6668e-13	1.06096e-11
ENSG00000126106.14	TMEM53	protein_coding	81.401	1.68495	1.59937	0.426951	3.94648	7.93087e-05	0.000554478
ENSG00000189136.9	UBE2Q2P1	transcribed_unprocessed_pseudogene	43.5902	1.69895	1.6008	0.491537	3.4564	0.000547452	0.00288811
ENSG00000115257.15	PCSK4	protein_coding	103.794	1.72654	1.60119	0.546969	3.15656	0.00159644	0.00718136
ENSG00000204967.12	PCDHA4	protein_coding	111.377	1.66676	1.60167	0.441183	3.77792	0.000158141	0.0010003
ENSG00000120324.9	PCDHB10	protein_coding	27.1455	1.79366	1.60182	0.73656	2.43519	0.0148841	0.0457066
ENSG00000087245.13	MMP2	protein_coding	45.9965	4.31048	1.60308	1.61816	2.66381	0.00772619	0.0265012
ENSG00000179715.13	PCED1B	protein_coding	44.6579	1.84314	1.60529	0.764512	2.41088	0.0159142	0.0482067
ENSG00000111799.21	COL12A1	protein_coding	3725.21	1.63542	1.60584	0.258383	6.32945	2.46029e-10	6.1552e-09
ENSG00000186897.5	C1QL4	protein_coding	58.045	1.72648	1.60597	0.524761	3.29004	0.00100174	0.00484016
ENSG00000124140.14	SLC12A5	protein_coding	120.183	1.67352	1.60728	0.397011	4.21529	2.49454e-05	0.000204122
ENSG00000176533.13	GNG7	protein_coding	73.8672	1.67179	1.60729	0.426112	3.92336	8.73232e-05	0.000601564
ENSG00000189195.14	BTBD8	protein_coding	79.5254	1.6521	1.61062	0.317674	5.20062	1.98625e-07	2.76974e-06
ENSG00000169231.13	THBS3	protein_coding	796.496	1.76016	1.61214	0.606223	2.90348	0.00369041	0.0144344
ENSG00000175567.10	UCP2	protein_coding	1263.56	1.64293	1.61483	0.251716	6.52695	6.71233e-11	1.86184e-09
ENSG00000213928.9	IRF9	protein_coding	455.877	1.69031	1.61643	0.410342	4.11927	3.80067e-05	0.000293648
ENSG00000123384.14	LRP1	protein_coding	3437.27	1.74131	1.61734	0.531664	3.27521	0.00105585	0.00506053
ENSG00000273003.1	ARL2-SNX15	protein_coding	13.7042	5.5392	1.61762	2.27015	2.44001	0.0146868	0.0452093
ENSG00000119943.13	PYROXD2	protein_coding	147.126	1.69844	1.61821	0.414847	4.09414	4.23743e-05	0.000323061
ENSG00000139178.11	C1RL	protein_coding	952.538	1.65752	1.61906	0.297791	5.56606	2.60565e-08	4.36201e-07
ENSG00000134259.5	NGF	protein_coding	85.9586	1.97641	1.62154	0.761437	2.59563	0.00944163	0.0314012
ENSG00000168016.15	TRANK1	protein_coding	76.7132	1.69241	1.62256	0.42838	3.95072	7.79151e-05	0.000545589
ENSG00000183287.14	CCBE1	protein_coding	2677.1	1.86123	1.62446	0.626471	2.97097	0.00296863	0.0120684
ENSG00000088543.15	C3orf18	protein_coding	70.1348	1.73427	1.62533	0.473824	3.66016	0.000252061	0.00148895
ENSG00000088899.15	LZTS3	protein_coding	623.807	1.66329	1.62541	0.290545	5.72475	1.03589e-08	1.88791e-07
ENSG00000058668.15	ATP2B4	protein_coding	3555.89	1.67017	1.62706	0.304187	5.4906	4.0056e-08	6.42298e-07
ENSG00000254531.1	FLJ20021	lncRNA	52.2866	1.72223	1.62897	0.458752	3.75417	0.000173917	0.00108284
ENSG00000173706.14	HEG1	protein_coding	7026.82	1.65858	1.63241	0.238989	6.93998	3.92164e-12	1.33943e-10
ENSG00000150687.12	PRSS23	protein_coding	4330.85	1.68722	1.63387	0.343061	4.91814	8.73711e-07	1.05453e-05
ENSG00000254122.3	PCDHGB7	protein_coding	213.487	1.73756	1.63421	0.454561	3.82251	0.000132102	0.000861535
ENSG00000171604.12	CXXC5	protein_coding	340.919	1.79256	1.6381	0.535627	3.34665	0.00081793	0.0040812
ENSG00000125122.15	LRRC29	protein_coding	32.1289	1.80256	1.63838	0.618422	2.91477	0.00355953	0.0140083
ENSG00000163171.8	CDC42EP3	protein_coding	3007.76	1.67577	1.64061	0.28131	5.95703	2.56861e-09	5.30441e-08
ENSG00000071242.12	RPS6KA2	protein_coding	456.288	1.90352	1.64584	0.512999	3.71058	0.000206789	0.00125471
ENSG00000279631.1	AL158211.5	TEC	19.9912	1.77186	1.64606	0.623357	2.84246	0.00447673	0.0169819
ENSG00000270504.1	AL391422.4	lncRNA	813.316	1.71012	1.64638	0.365065	4.68443	2.80734e-06	3.04109e-05
ENSG00000082014.17	SMARCD3	protein_coding	215.552	1.69645	1.64738	0.337247	5.03028	4.89754e-07	6.2758e-06
ENSG00000196123.13	KIAA0895L	protein_coding	536.12	1.69814	1.6479	0.333395	5.09347	3.51573e-07	4.65541e-06
ENSG00000187837.4	H1-2	protein_coding	439.138	1.74609	1.64878	0.472215	3.69766	0.000217592	0.00131135
ENSG00000149809.16	TM7SF2	protein_coding	3115.31	1.71134	1.64928	0.374954	4.56413	5.01563e-06	5.00493e-05
ENSG00000259976.3	AC093010.2	lncRNA	448.366	1.7132	1.65173	0.369726	4.6337	3.59192e-06	3.73907e-05
ENSG00000177839.7	PCDHB9	protein_coding	49.8901	1.76622	1.65213	0.540183	3.26968	0.00107671	0.00514395
ENSG00000182263.14	FIGN	protein_coding	548.356	1.67231	1.65379	0.207362	8.06467	7.34356e-16	4.20442e-14
ENSG00000197568.14	HHLA3	protein_coding	114.52	1.79471	1.65593	0.556419	3.22546	0.00125771	0.00586743
ENSG00000105650.22	PDE4C	protein_coding	39.8822	1.78968	1.65646	0.622389	2.8755	0.00403385	0.0155496
ENSG00000013364.19	MVP	protein_coding	3121.73	1.82329	1.65789	0.593624	3.07146	0.00213016	0.00913151
ENSG00000223745.8	CCDC18-AS1	lncRNA	260.853	1.73097	1.6592	0.401147	4.31506	1.59559e-05	0.000138024
ENSG00000135338.14	LCA5	protein_coding	119.839	1.69446	1.66035	0.287233	5.89923	3.65194e-09	7.29694e-08
ENSG00000186862.20	PDZD7	protein_coding	29.7849	1.84937	1.66089	0.615897	3.00272	0.00267579	0.0110617
ENSG00000135205.15	CCDC146	protein_coding	41.3816	1.85797	1.66105	0.707718	2.62529	0.00865746	0.0291844
ENSG00000166923.12	GREM1	protein_coding	2052.65	1.6903	1.66265	0.256615	6.58691	4.49061e-11	1.2938e-09
ENSG00000010295.19	IFFO1	protein_coding	55.5874	1.79701	1.66646	0.488368	3.67962	0.000233578	0.0013908
ENSG00000138411.13	HECW2	protein_coding	101.791	1.86548	1.66992	0.52618	3.54533	0.000392119	0.00217867
ENSG00000275216.2	AL161431.1	lncRNA	3434.68	1.69598	1.67243	0.224934	7.53989	4.7036e-14	2.06947e-12
ENSG00000182179.13	UBA7	protein_coding	202.411	1.80433	1.67298	0.535817	3.36744	0.000758685	0.0038208
ENSG00000135604.10	STX11	protein_coding	44.0435	1.92534	1.67411	0.651951	2.95319	0.00314507	0.0126447
ENSG00000078018.20	MAP2	protein_coding	66.692	1.86778	1.67426	0.594614	3.14116	0.00168281	0.00749626
ENSG00000267221.3	C17orf113	protein_coding	35.5766	1.80075	1.67541	0.575016	3.13165	0.00173825	0.00770672
ENSG00000113140.11	SPARC	protein_coding	22564.5	1.71413	1.67812	0.276068	6.20908	5.32957e-10	1.26767e-08
ENSG00000257261.6	AC008014.1	lncRNA	36.8725	1.85894	1.67946	0.625888	2.97009	0.00297711	0.0120891
ENSG00000267288.2	AC138150.2	lncRNA	154.971	1.78493	1.67993	0.484808	3.68172	0.000231666	0.00138172
ENSG00000155530.3	LRGUK	protein_coding	14.1072	1.87052	1.68026	0.74675	2.50487	0.0122495	0.0391155
ENSG00000187372.11	PCDHB13	protein_coding	43.6479	1.74639	1.68167	0.399347	4.37312	1.22484e-05	0.000110223
ENSG00000272341.1	AL137003.1	lncRNA	73.5518	1.92813	1.68198	0.705453	2.73318	0.00627259	0.0223915
ENSG00000183876.9	ARSI	protein_coding	174.046	1.79275	1.68351	0.519724	3.44943	0.00056178	0.00295236
ENSG00000177106.16	EPS8L2	protein_coding	4317.47	1.72697	1.68502	0.300296	5.75091	8.87669e-09	1.64828e-07
ENSG00000214021.16	TTLL3	protein_coding	1053.82	1.76134	1.68552	0.407968	4.31735	1.57915e-05	0.000136801
ENSG00000065609.14	SNAP91	protein_coding	21.1491	1.8809	1.68588	0.646186	2.91077	0.00360537	0.0141457
ENSG00000206127.11	GOLGA8O	protein_coding	62.2251	1.80186	1.68647	0.483461	3.72699	0.000193777	0.00118705
ENSG00000024422.12	EHD2	protein_coding	7810.21	1.72813	1.68687	0.290902	5.94059	2.84003e-09	5.81783e-08
ENSG00000070614.15	NDST1	protein_coding	12254.9	1.69759	1.6904	0.123903	13.7009	1.00248e-42	9.42488e-40
ENSG00000162913.10	OBSCN-AS1	lncRNA	20.7099	1.92079	1.69044	0.730022	2.63115	0.00850977	0.0287408
ENSG00000119711.13	ALDH6A1	protein_coding	426.988	1.72754	1.69226	0.276177	6.25521	3.96992e-10	9.62207e-09
ENSG00000148180.20	GSN	protein_coding	1771.91	1.86773	1.69567	0.574291	3.25223	0.00114504	0.00541682
ENSG00000156042.18	CFAP70	protein_coding	83.4065	1.90734	1.69625	0.714073	2.67107	0.007561	0.0260486
ENSG00000117266.15	CDK18	protein_coding	122.766	1.8275	1.6963	0.549683	3.32465	0.00088531	0.00435896
ENSG00000006756.16	ARSD	protein_coding	443.544	1.77557	1.69681	0.409093	4.34026	1.42313e-05	0.000125476
ENSG00000282057.1	AC092807.4	lncRNA	96.6606	1.75869	1.69735	0.388494	4.52694	5.9843e-06	5.86704e-05
ENSG00000178104.19	PDE4DIP	protein_coding	809.506	1.73071	1.69932	0.259703	6.6642	2.66113e-11	7.96245e-10
ENSG00000165449.11	SLC16A9	protein_coding	22.3133	1.96142	1.70164	0.765468	2.56238	0.0103958	0.0341486
ENSG00000180425.11	C11orf71	protein_coding	208.305	1.75901	1.70173	0.353696	4.97321	6.58518e-07	8.18588e-06
ENSG00000259663.2	AC010478.1	lncRNA	48.4345	1.86328	1.70425	0.615658	3.02649	0.00247411	0.0103732
ENSG00000238009.6	AL627309.1	lncRNA	22.282	1.95173	1.70686	0.713957	2.73369	0.00626296	0.0223661
ENSG00000075651.16	PLD1	protein_coding	265.34	1.84102	1.71102	0.512194	3.59437	0.000325174	0.00184986
ENSG00000118985.16	ELL2	protein_coding	1764.26	1.7784	1.71122	0.371047	4.79292	1.64367e-06	1.8737e-05
ENSG00000239521.9	CASTOR3	transcribed_unprocessed_pseudogene	233.384	1.76049	1.71231	0.327056	5.38284	7.33215e-08	1.11657e-06
ENSG00000143847.15	PPFIA4	protein_coding	155.463	1.79059	1.71241	0.410203	4.36513	1.27048e-05	0.000113814
ENSG00000128394.17	APOBEC3F	protein_coding	89.832	1.80878	1.7128	0.46277	3.9086	9.28331e-05	0.000633898
ENSG00000281571.2	AC241585.2	TEC	25.1596	1.88414	1.71453	0.649287	2.90186	0.00370959	0.0144935
ENSG00000185304.15	RGPD2	protein_coding	79.0712	2.0333	1.71516	0.656627	3.09658	0.00195769	0.0085003
ENSG00000284948.1	AC107959.4	lncRNA	50.2269	1.9688	1.71527	0.636078	3.09521	0.00196672	0.00853419
ENSG00000240694.9	PNMA2	protein_coding	2060.7	2.12056	1.71693	0.526785	4.02548	5.68591e-05	0.000415919
ENSG00000100271.17	TTLL1	protein_coding	75.7762	1.79011	1.71974	0.406531	4.40338	1.06578e-05	9.80333e-05
ENSG00000137101.13	CD72	protein_coding	40.8899	1.86468	1.71997	0.606798	3.07299	0.00211928	0.00909578
ENSG00000128422.17	KRT17	protein_coding	1220.14	3.48448	1.72019	1.30704	2.66593	0.00767756	0.0263853
ENSG00000183775.11	KCTD16	protein_coding	28.4614	2.32518	1.7211	0.928412	2.50447	0.0122634	0.0391443
ENSG00000255874.2	PRECSIT	lncRNA	33.4186	1.92252	1.7215	0.688839	2.79096	0.0052552	0.0193514
ENSG00000115963.13	RND3	protein_coding	2405.89	1.75885	1.72303	0.273174	6.43858	1.20596e-10	3.16795e-09
ENSG00000132122.12	SPATA6	protein_coding	21.324	1.88632	1.72535	0.618541	3.04962	0.0022913	0.00972535
ENSG00000133321.11	PLAAT4	protein_coding	83.5884	2.05885	1.72821	0.717715	2.86862	0.00412272	0.0158511
ENSG00000276850.5	AC245041.2	lncRNA	27.7008	1.86801	1.7301	0.616732	3.02889	0.00245456	0.0103053
ENSG00000165029.16	ABCA1	protein_coding	205.303	1.79907	1.73048	0.402269	4.47231	7.73779e-06	7.39145e-05
ENSG00000278709.2	NKILA	lncRNA	41.4542	1.92616	1.73209	0.618106	3.11623	0.00183179	0.00805243
ENSG00000259426.6	AC027237.3	lncRNA	98.8241	1.86535	1.73578	0.539488	3.45763	0.000544959	0.00287751
ENSG00000160325.14	CACFD1	protein_coding	444.341	1.8023	1.73607	0.376032	4.79295	1.64346e-06	1.8737e-05
ENSG00000237232.9	ZNF295-AS1	lncRNA	26.2379	1.83931	1.73678	0.510474	3.60314	0.000314397	0.00179599
ENSG00000235863.4	B3GALT4	protein_coding	24.2847	1.90008	1.73729	0.60381	3.14683	0.00165052	0.0073782
ENSG00000152377.14	SPOCK1	protein_coding	10432.3	2.18253	1.74119	0.822029	2.65505	0.00792976	0.0270892
ENSG00000134569.10	LRP4	protein_coding	917.954	1.80485	1.74158	0.380154	4.74768	2.05764e-06	2.29722e-05
ENSG00000120549.18	KIAA1217	protein_coding	340.394	2.4135	1.74206	0.910908	2.64956	0.00805977	0.0274598
ENSG00000167549.18	CORO6	protein_coding	168.137	1.86474	1.74334	0.573531	3.25134	0.00114863	0.00542803
ENSG00000146411.6	SLC2A12	protein_coding	89.0279	1.82148	1.7519	0.389552	4.67583	2.92769e-06	3.13721e-05
ENSG00000260025.1	CRIM1-DT	lncRNA	28.9319	1.89353	1.75234	0.551426	3.43389	0.000594992	0.0031077
ENSG00000161040.16	FBXL13	protein_coding	43.153	2.01998	1.75797	0.617885	3.26918	0.00107861	0.0051503
ENSG00000108556.10	CHRNE	protein_coding	28.7687	1.96845	1.75854	0.74003	2.65996	0.00781491	0.0267634
ENSG00000262209.3	PCDHGB3	protein_coding	92.7135	1.88786	1.7622	0.557151	3.38841	0.00070298	0.00357759
ENSG00000175938.7	ORAI3	protein_coding	670.029	1.83996	1.76522	0.401319	4.58479	4.5445e-06	4.61766e-05
ENSG00000176723.10	ZNF843	protein_coding	32.8204	2.0294	1.76985	0.799554	2.53817	0.0111435	0.036179
ENSG00000155324.10	GRAMD2B	protein_coding	226.834	1.82535	1.77183	0.33877	5.38818	7.11728e-08	1.08756e-06
ENSG00000163617.11	CCDC191	protein_coding	153.644	1.82015	1.77237	0.324773	5.60437	2.09009e-08	3.56252e-07
ENSG00000197479.7	PCDHB11	protein_coding	21.5944	1.96692	1.77552	0.706078	2.7857	0.00534126	0.0196117
ENSG00000132031.13	MATN3	protein_coding	136.376	1.86642	1.77601	0.424733	4.39434	1.11109e-05	0.00010147
ENSG00000138119.17	MYOF	protein_coding	14791.2	1.81587	1.77989	0.268689	6.75826	1.39656e-11	4.38432e-10
ENSG00000277268.2	LHX1-DT	lncRNA	464.804	2.7871	1.78119	0.913326	3.0516	0.00227629	0.00967666
ENSG00000147576.17	ADHFE1	protein_coding	94.8149	1.8813	1.7822	0.484688	3.88146	0.000103832	0.000700696
ENSG00000075213.11	SEMA3A	protein_coding	1614.99	1.82056	1.7838	0.256515	7.09728	1.27237e-12	4.629e-11
ENSG00000278558.5	TMEM191B	protein_coding	30.832	2.27663	1.78647	0.836628	2.7212	0.00650461	0.0230677
ENSG00000138771.16	SHROOM3	protein_coding	817.662	1.80141	1.78681	0.16593	10.8564	1.8584e-27	3.35319e-25
ENSG00000181104.7	F2R	protein_coding	1185.4	1.85561	1.7869	0.318955	5.81779	5.9632e-09	1.15282e-07
ENSG00000196263.8	ZNF471	protein_coding	86.0637	1.91177	1.78691	0.520783	3.67096	0.00024164	0.00143226
ENSG00000286482.1	AL117344.2	lncRNA	14.0744	2.06168	1.79074	0.814891	2.53	0.0114061	0.0369083
ENSG00000196220.16	SRGAP3	protein_coding	77.2222	2.03432	1.7912	0.701433	2.90024	0.00372881	0.0145432
ENSG00000283445.1	AL136985.3	lncRNA	9.50338	4.46216	1.79324	1.79212	2.48988	0.0127787	0.0404011
ENSG00000273576.1	AC009283.1	lncRNA	22.8457	2.36035	1.79406	0.934434	2.52596	0.0115381	0.0372433
ENSG00000260317.1	AC009812.4	lncRNA	16.0492	2.29233	1.79582	0.889629	2.57672	0.00997417	0.0329332
ENSG00000285796.1	AL162458.1	lncRNA	304.155	1.85004	1.79899	0.328397	5.63355	1.76539e-08	3.06464e-07
ENSG00000158457.6	TSPAN33	protein_coding	21.6404	1.93901	1.79972	0.590117	3.2858	0.00101693	0.00490293
ENSG00000154175.18	ABI3BP	protein_coding	3290.42	2.72006	1.79997	0.990223	2.74692	0.00601581	0.0216436
ENSG00000113594.10	LIFR	protein_coding	1526.09	1.83742	1.80142	0.241634	7.60413	2.8683e-14	1.28091e-12
ENSG00000080166.16	DCT	protein_coding	19.6615	2.33677	1.8018	0.955992	2.44434	0.0145118	0.0448019
ENSG00000111077.18	TNS2	protein_coding	1103.9	1.82975	1.8039	0.223536	8.18547	2.71251e-16	1.66507e-14
ENSG00000204965.9	PCDHA5	protein_coding	27.3087	1.92001	1.80707	0.611636	3.13913	0.00169451	0.00753712
ENSG00000091129.21	NRCAM	protein_coding	93.6582	2.02001	1.80999	0.634759	3.18232	0.00146102	0.00666619
ENSG00000162522.11	KIAA1522	protein_coding	1782.92	1.83987	1.81043	0.24142	7.62105	2.51628e-14	1.12652e-12
ENSG00000271857.1	AL096865.1	lncRNA	42.1923	1.96358	1.82413	0.602467	3.25922	0.00111718	0.0053061
ENSG00000177599.13	ZNF491	protein_coding	16.3486	2.19136	1.82417	0.791383	2.76903	0.0056224	0.020484
ENSG00000099365.11	STX1B	protein_coding	25.9469	2.13571	1.82962	0.790927	2.70026	0.00692856	0.0242629
ENSG00000165626.17	BEND7	protein_coding	731.888	1.85459	1.83461	0.202551	9.15613	5.37921e-20	5.03083e-18
ENSG00000238045.9	AC009133.1	lncRNA	39.3668	1.92535	1.83573	0.443976	4.33661	1.44697e-05	0.000127447
ENSG00000100592.16	DAAM1	protein_coding	509.168	1.89332	1.83955	0.320843	5.90107	3.61149e-09	7.2323e-08
ENSG00000266904.6	LINC00663	lncRNA	18.344	2.04041	1.84076	0.685331	2.97726	0.00290834	0.0118557
ENSG00000169129.15	AFAP1L2	protein_coding	131.553	2.04846	1.84261	0.755106	2.71281	0.00667151	0.0235148
ENSG00000016082.15	ISL1	protein_coding	101.642	1.89229	1.84277	0.320347	5.907	3.48397e-09	7.00046e-08
ENSG00000185585.20	OLFML2A	protein_coding	252.348	2.02836	1.84507	0.467741	4.33651	1.44763e-05	0.000127447
ENSG00000129474.16	AJUBA	protein_coding	6389.65	1.85703	1.84638	0.144067	12.89	5.12157e-38	2.69078e-35
ENSG00000257671.1	KRT7-AS	lncRNA	11.0384	2.20299	1.84706	0.909762	2.4215	0.0154565	0.0470116
ENSG00000240875.6	LINC00886	lncRNA	162.131	1.95981	1.84766	0.499102	3.92667	8.61304e-05	0.000594263
ENSG00000177989.13	ODF3B	protein_coding	44.6097	2.03424	1.84838	0.723181	2.81291	0.0049096	0.0183052
ENSG00000095539.15	SEMA4G	protein_coding	142.52	2.006	1.84944	0.612557	3.2748	0.00105735	0.00506577
ENSG00000197776.8	KLHDC1	protein_coding	26.7901	1.96281	1.8497	0.505453	3.88326	0.000103063	0.000696037
ENSG00000184574.10	LPAR5	protein_coding	134.172	2.05411	1.85067	0.554494	3.70447	0.000211833	0.00128097
ENSG00000197565.16	COL4A6	protein_coding	1509.38	2.77098	1.85362	0.787118	3.52041	0.000430879	0.00236098
ENSG00000261040.7	WFDC21P	transcribed_unitary_pseudogene	65.7069	2.52567	1.85397	1.02948	2.45334	0.0141537	0.0439088
ENSG00000132561.14	MATN2	protein_coding	285.995	2.00981	1.8587	0.535198	3.75526	0.000173164	0.00107891
ENSG00000215386.13	MIR99AHG	lncRNA	16.574	4.59531	1.86156	1.665	2.75994	0.0057812	0.0209488
ENSG00000160323.18	ADAMTS13	protein_coding	58.225	2.03993	1.8628	0.620404	3.28806	0.0010088	0.00486899
ENSG00000248508.8	SRP14-AS1	lncRNA	34.8474	2.11128	1.86494	0.677997	3.114	0.00184571	0.00809874
ENSG00000145632.15	PLK2	protein_coding	11668.8	1.89246	1.86526	0.22992	8.23095	1.8574e-16	1.16827e-14
ENSG00000134986.14	NREP	protein_coding	347.773	1.90099	1.86597	0.269487	7.0541	1.73716e-12	6.15694e-11
ENSG00000162745.10	OLFML2B	protein_coding	178.731	2.07286	1.86639	0.704654	2.94166	0.00326455	0.0130429
ENSG00000267530.3	LINC01836	lncRNA	136.132	1.97009	1.87334	0.402709	4.8921	9.97658e-07	1.1865e-05
ENSG00000205791.3	LOH12CR2	lncRNA	13.7697	2.41135	1.87346	0.980897	2.45831	0.0139594	0.0434494
ENSG00000091656.19	ZFHX4	protein_coding	1855.69	1.89842	1.87425	0.213833	8.87805	6.80411e-19	5.67952e-17
ENSG00000233435.2	AGGF1P2	processed_pseudogene	25.5004	2.10065	1.88475	0.728904	2.88192	0.00395257	0.0152758
ENSG00000277443.3	MARCKS	protein_coding	6021.15	1.89734	1.88504	0.153034	12.3982	2.67362e-35	1.03824e-32
ENSG00000152582.14	SPEF2	protein_coding	160.532	1.93978	1.88815	0.324138	5.98444	2.17142e-09	4.54724e-08
ENSG00000198513.13	ATL1	protein_coding	42.9283	1.99943	1.89133	0.474748	4.21156	2.53615e-05	0.000207073
ENSG00000156218.13	ADAMTSL3	protein_coding	197.928	2.05246	1.89156	0.651601	3.14987	0.00163344	0.00731283
ENSG00000274750.2	H3C6	protein_coding	163.286	2.04823	1.89161	0.573346	3.57242	0.000353701	0.00198997
ENSG00000153246.13	PLA2R1	protein_coding	62.2022	2.05526	1.89173	0.580807	3.53864	0.000402196	0.00222497
ENSG00000113209.9	PCDHB5	protein_coding	99.3567	1.97104	1.89182	0.422032	4.67035	3.00685e-06	3.20177e-05
ENSG00000274430.1	AL353804.3	misc_RNA	11.9098	2.31483	1.89431	0.927055	2.49697	0.0125259	0.0397849
ENSG00000239713.9	APOBEC3G	protein_coding	40.6156	2.03281	1.89547	0.52019	3.90782	9.31312e-05	0.000635691
ENSG00000166046.11	TCP11L2	protein_coding	139.6	2.01596	1.89604	0.498236	4.04619	5.20572e-05	0.000384414
ENSG00000113205.5	PCDHB3	protein_coding	14.116	2.20542	1.897	0.907906	2.42913	0.0151351	0.0462546
ENSG00000168679.18	SLC16A4	protein_coding	44.7798	2.21831	1.89839	0.757919	2.92684	0.00342423	0.0135866
ENSG00000266714.9	MYO15B	protein_coding	91.1779	2.25097	1.89842	0.928134	2.42526	0.0152973	0.0466305
ENSG00000128510.12	CPA4	protein_coding	2969.28	2.50495	1.90365	0.960843	2.60703	0.0091331	0.0305343
ENSG00000145476.16	CYP4V2	protein_coding	35.9928	2.2327	1.9104	0.710521	3.14235	0.00167599	0.00746963
ENSG00000105419.18	MEIS3	protein_coding	72.3123	2.0889	1.91119	0.580205	3.60029	0.000317867	0.0018135
ENSG00000116191.17	RALGPS2	protein_coding	2189.61	1.93922	1.91228	0.226554	8.55962	1.13242e-17	8.35888e-16
ENSG00000164638.10	SLC29A4	protein_coding	72.8093	2.07689	1.9134	0.504401	4.11754	3.82935e-05	0.000295353
ENSG00000109339.24	MAPK10	protein_coding	17.5417	2.12248	1.91346	0.751342	2.82492	0.00472923	0.0177513
ENSG00000185345.23	PRKN	protein_coding	17.3614	2.41026	1.91513	0.927791	2.59784	0.0093811	0.0312406
ENSG00000130433.7	CACNG6	protein_coding	38.0102	2.01156	1.91789	0.495703	4.05799	4.94968e-05	0.000368094
ENSG00000237017.1	AC245052.4	lncRNA	21.7824	2.22145	1.91993	0.856347	2.5941	0.00948391	0.0315242
ENSG00000254602.2	AP000662.1	lncRNA	22.0334	2.18021	1.93837	0.750764	2.904	0.00368433	0.0144169
ENSG00000069399.15	BCL3	protein_coding	196.649	2.08887	1.94279	0.518148	4.03142	5.54401e-05	0.000406538
ENSG00000187229.3	AC100800.1	lncRNA	18.3594	2.42035	1.94878	0.968723	2.4985	0.0124721	0.0396774
ENSG00000259295.6	CSPG4P12	transcribed_unprocessed_pseudogene	20.391	2.10379	1.95054	0.608743	3.45596	0.000548332	0.00289019
ENSG00000258457.5	AL132780.2	lncRNA	19.8953	2.26448	1.95139	0.751636	3.01274	0.00258903	0.0107653
ENSG00000107249.23	GLIS3	protein_coding	82.4098	2.1258	1.95258	0.562243	3.78092	0.000156247	0.000991843
ENSG00000214517.10	PPME1	protein_coding	3404.31	1.98715	1.95269	0.253208	7.84789	4.2309e-15	2.14706e-13
ENSG00000230373.8	GOLGA6L5P	transcribed_unprocessed_pseudogene	132.261	1.99511	1.95842	0.270116	7.38613	1.51162e-13	6.10906e-12
ENSG00000076864.19	RAP1GAP	protein_coding	27.5467	2.24792	1.95932	0.659864	3.40664	0.000657667	0.00338752
ENSG00000149418.11	ST14	protein_coding	147.33	2.03884	1.9661	0.40781	4.99947	5.74872e-07	7.23164e-06
ENSG00000134369.15	NAV1	protein_coding	1939.92	2.07332	1.97289	0.362178	5.7246	1.0368e-08	1.88791e-07
ENSG00000139899.11	CBLN3	protein_coding	53.4971	2.14011	1.97304	0.56639	3.7785	0.000157773	0.000999398
ENSG00000226053.1	LINC01776	lncRNA	11.2983	2.31968	1.97545	0.860855	2.69463	0.0070467	0.0245562
ENSG00000274600.1	RIMBP3B	protein_coding	12.8848	5.892	1.97674	2.14373	2.74848	0.00598729	0.0215715
ENSG00000261105.6	LMO7-AS1	lncRNA	34.6729	2.08202	1.97796	0.464896	4.47846	7.51837e-06	7.20884e-05
ENSG00000258659.7	TRIM34	protein_coding	36.6354	2.30384	1.97839	0.799382	2.88203	0.00395123	0.0152739
ENSG00000164342.13	TLR3	protein_coding	19.4778	2.20759	1.97989	0.725519	3.04277	0.00234413	0.00992258
ENSG00000103034.14	NDRG4	protein_coding	59.0132	2.21228	1.98172	0.687465	3.21802	0.00129079	0.00600507
ENSG00000287232.1	AC079848.2	lncRNA	16.2718	3.07722	1.98274	1.26541	2.4318	0.0150238	0.0459867
ENSG00000151322.19	NPAS3	protein_coding	16.2949	2.22536	1.98658	0.711704	3.12681	0.00176717	0.00780588
ENSG00000101335.10	MYL9	protein_coding	2793.81	2.02934	1.98799	0.279065	7.27193	3.54386e-13	1.38218e-11
ENSG00000090530.10	P3H2	protein_coding	3619.95	2.15763	1.98829	0.564347	3.82324	0.000131712	0.000859615
ENSG00000167552.14	TUBA1A	protein_coding	1289.95	2.23353	1.98935	0.630764	3.541	0.000398611	0.00220856
ENSG00000105270.15	CLIP3	protein_coding	73.415	2.33225	1.98958	0.844834	2.7606	0.00576946	0.0209216
ENSG00000229647.2	MYOSLID	lncRNA	34.6685	2.24912	1.99187	0.641981	3.50341	0.000459348	0.00248797
ENSG00000166924.9	NYAP1	protein_coding	27.8361	2.25723	1.99352	0.621145	3.63397	0.000279089	0.00162867
ENSG00000138639.18	ARHGAP24	protein_coding	574.008	2.26065	1.99641	0.450519	5.01788	5.22439e-07	6.66119e-06
ENSG00000204936.10	CD177	protein_coding	37.5457	2.34782	1.99813	0.774008	3.03332	0.00241878	0.0101687
ENSG00000143867.7	OSR1	protein_coding	16.3332	2.55109	1.99824	0.879038	2.90214	0.00370626	0.0144869
ENSG00000284730.1	TMDD1	protein_coding	12.5617	2.23134	1.9983	0.864992	2.57961	0.00989131	0.0327019
ENSG00000186496.12	ZNF396	protein_coding	21.4265	2.226	2.00231	0.677513	3.28554	0.00101786	0.00490477
ENSG00000232104.3	RFX3-AS1	lncRNA	8.40387	2.40635	2.00295	0.964109	2.49594	0.0125625	0.0398516
ENSG00000125510.18	OPRL1	protein_coding	9.41449	2.74977	2.00365	1.12499	2.44427	0.0145147	0.0448033
ENSG00000136378.15	ADAMTS7	protein_coding	17.8079	2.35026	2.00891	0.831693	2.82588	0.00471509	0.0177056
ENSG00000162772.17	ATF3	protein_coding	965.595	2.43831	2.00969	0.89178	2.7342	0.00625318	0.0223356
ENSG00000171444.18	MCC	protein_coding	126.855	2.23108	2.01045	0.514348	4.33768	1.43995e-05	0.000126896
ENSG00000241769.7	LINC00893	lncRNA	39.2104	2.16099	2.01183	0.549528	3.93245	8.40859e-05	0.000582406
ENSG00000124766.7	SOX4	protein_coding	317.22	2.10095	2.01311	0.405593	5.17995	2.21945e-07	3.04501e-06
ENSG00000249931.4	GOLGA8K	protein_coding	6.73576	5.2286	2.01368	2.0288	2.57718	0.00996092	0.0328955
ENSG00000088280.19	ASAP3	protein_coding	127.269	2.13515	2.01651	0.449312	4.75204	2.01372e-06	2.25138e-05
ENSG00000135835.12	KIAA1614	protein_coding	9.86941	2.41736	2.01655	0.983726	2.45736	0.0139964	0.0435272
ENSG00000287769.1	AL353748.3	lncRNA	46.236	2.287	2.01686	0.70944	3.22366	0.00126562	0.00589972
ENSG00000136205.17	TNS3	protein_coding	987.211	2.12043	2.01929	0.382529	5.5432	2.97e-08	4.92601e-07
ENSG00000111335.13	OAS2	protein_coding	27.4419	2.41565	2.0205	0.8911	2.71086	0.0067109	0.023635
ENSG00000179761.12	PIPOX	protein_coding	11.3746	2.64696	2.02078	1.06698	2.4808	0.0131087	0.0412739
ENSG00000261611.6	AC010547.4	protein_coding	33.1524	2.70271	2.02239	1.09016	2.47919	0.0131683	0.0413922
ENSG00000118898.16	PPL	protein_coding	962.042	2.20298	2.02599	0.577715	3.81327	0.000137138	0.000890478
ENSG00000277511.1	AC116407.2	lncRNA	13.0684	2.27153	2.02842	0.726358	3.12729	0.00176428	0.00780083
ENSG00000198910.14	L1CAM	protein_coding	3886.92	2.60161	2.03029	0.743719	3.49811	0.000468566	0.00253023
ENSG00000167767.14	KRT80	protein_coding	2044.26	2.36184	2.03141	0.755773	3.12506	0.00177767	0.00784254
ENSG00000243649.9	CFB	protein_coding	133.765	2.34556	2.0329	0.704749	3.32822	0.000874017	0.00431782
ENSG00000177363.5	LRRN4CL	protein_coding	11.4287	2.28383	2.03643	0.789804	2.89164	0.00383233	0.0148884
ENSG00000228824.7	MIR4500HG	lncRNA	38.9335	2.82345	2.03783	0.946986	2.98151	0.00286834	0.0117033
ENSG00000092929.12	UNC13D	protein_coding	256.681	2.20268	2.03833	0.416994	5.28228	1.27583e-07	1.85891e-06
ENSG00000168491.10	CCDC110	protein_coding	6.94554	2.55627	2.04429	1.04877	2.4374	0.0147933	0.0454825
ENSG00000273760.1	AC245041.1	lncRNA	20.8627	2.41773	2.0461	0.964711	2.50617	0.0122047	0.0390005
ENSG00000205593.12	DENND6B	protein_coding	95.3545	2.19466	2.04633	0.53525	4.10026	4.12691e-05	0.000315848
ENSG00000108175.17	ZMIZ1	protein_coding	1140.42	2.24183	2.04952	0.566817	3.95512	7.64971e-05	0.000537768
ENSG00000223953.6	C1QTNF5	protein_coding	181.355	2.14739	2.05336	0.441712	4.86152	1.16487e-06	1.36985e-05
ENSG00000019144.19	PHLDB1	protein_coding	4034.4	2.07934	2.05508	0.206682	10.0606	8.25131e-24	1.12514e-21
ENSG00000177409.12	SAMD9L	protein_coding	195.56	2.45988	2.05736	0.890502	2.76235	0.00573864	0.0208479
ENSG00000116117.18	PARD3B	protein_coding	298.527	2.14727	2.06264	0.379423	5.65931	1.51983e-08	2.66949e-07
ENSG00000139132.14	FGD4	protein_coding	351.776	2.13157	2.06536	0.343126	6.21219	5.22498e-10	1.24445e-08
ENSG00000074527.13	NTN4	protein_coding	2093.51	2.33076	2.06882	0.630257	3.69812	0.000217206	0.00130947
ENSG00000204540.11	PSORS1C1	protein_coding	155.787	2.20331	2.07411	0.478763	4.6021	4.18259e-06	4.2865e-05
ENSG00000205517.13	RGL3	protein_coding	73.2218	2.25246	2.07477	0.592362	3.8025	0.000143242	0.000924728
ENSG00000231187.3	AL356056.2	lncRNA	37.277	2.24627	2.07528	0.590976	3.80095	0.000144141	0.000929192
ENSG00000117122.14	MFAP2	protein_coding	130.232	2.17044	2.07783	0.416909	5.20604	1.92914e-07	2.70255e-06
ENSG00000232653.8	GOLGA8N	protein_coding	45.9008	2.21132	2.07831	0.511085	4.32673	1.51342e-05	0.000132132
ENSG00000004660.15	CAMKK1	protein_coding	168.803	2.24411	2.08052	0.512354	4.38	1.18678e-05	0.00010723
ENSG00000143367.16	TUFT1	protein_coding	1446.17	2.18106	2.08313	0.409872	5.32132	1.03019e-07	1.53225e-06
ENSG00000137834.15	SMAD6	protein_coding	389.651	2.69286	2.085	0.986723	2.7291	0.00635082	0.022603
ENSG00000176845.13	METRNL	protein_coding	473.946	2.33002	2.09049	0.678827	3.43242	0.000598227	0.00312006
ENSG00000184486.10	POU3F2	protein_coding	633.16	2.28543	2.096	0.395641	5.77651	7.62667e-09	1.43557e-07
ENSG00000184206.12	GOLGA6L4	protein_coding	120.619	2.19508	2.09979	0.410706	5.34464	9.0596e-08	1.35879e-06
ENSG00000261305.2	AC005586.2	lncRNA	10.688	2.52264	2.10065	0.955795	2.63931	0.00830738	0.0281889
ENSG00000247765.2	AC068446.2	lncRNA	17.2508	2.58093	2.10289	0.94161	2.74097	0.00612572	0.0219896
ENSG00000205978.6	NYNRIN	protein_coding	55.7456	2.25051	2.10419	0.521934	4.31187	1.61882e-05	0.000139763
ENSG00000279208.1	CR381653.2	unprocessed_pseudogene	7.84352	2.83724	2.10565	1.11411	2.54664	0.0108764	0.0354665
ENSG00000198892.7	SHISA4	protein_coding	256.601	2.1958	2.10817	0.388597	5.65059	1.59898e-08	2.79477e-07
ENSG00000257038.1	AP002761.3	lncRNA	31.2806	2.22963	2.10845	0.513477	4.34222	1.4105e-05	0.00012467
ENSG00000236751.2	LINC01186	lncRNA	49.6524	2.27868	2.11085	0.514802	4.42631	9.58586e-06	8.93697e-05
ENSG00000166396.13	SERPINB7	protein_coding	498.936	3.13205	2.12822	0.966061	3.24208	0.00118659	0.00558671
ENSG00000142235.11	LMTK3	protein_coding	14.1036	2.75514	2.14296	1.03179	2.67025	0.00757946	0.0260921
ENSG00000261487.1	AC135048.1	lncRNA	25.7537	2.44715	2.14529	0.778001	3.14543	0.00165845	0.00740253
ENSG00000204682.8	MIR1915HG	lncRNA	259.554	2.20536	2.14606	0.322014	6.84863	7.45593e-12	2.43929e-10
ENSG00000170271.11	FAXDC2	protein_coding	47.6495	2.29526	2.14916	0.562844	4.07797	4.54312e-05	0.000342855
ENSG00000261879.7	AC087500.1	lncRNA	37.6976	2.2837	2.14955	0.525415	4.34647	1.38347e-05	0.000122705
ENSG00000270605.1	AL353622.1	lncRNA	38.6918	2.47315	2.14987	0.772568	3.2012	0.00136856	0.00631041
ENSG00000203797.12	DDO	protein_coding	25.03	3.88035	2.15061	1.52503	2.54444	0.0109452	0.0356647
ENSG00000156463.18	SH3RF2	protein_coding	302.92	2.35247	2.15513	0.499662	4.70813	2.50005e-06	2.74146e-05
ENSG00000152402.11	GUCY1A2	protein_coding	48.7912	2.2653	2.15585	0.465463	4.86676	1.1344e-06	1.33579e-05
ENSG00000137393.10	RNF144B	protein_coding	335.44	2.39803	2.16349	0.576637	4.15864	3.20141e-05	0.000253039
ENSG00000123999.5	INHA	protein_coding	9.46905	2.76832	2.17625	1.0228	2.7066	0.00679756	0.0238884
ENSG00000065325.13	GLP2R	protein_coding	21.8144	3.33977	2.18343	1.26966	2.63045	0.00852725	0.0287889
ENSG00000253846.2	PCDHGA10	protein_coding	117.757	2.30509	2.18379	0.461009	5.0001	5.73011e-07	7.21331e-06
ENSG00000221869.5	CEBPD	protein_coding	614.843	2.45901	2.1875	0.676638	3.63416	0.000278893	0.00162806
ENSG00000168405.17	CMAHP	transcribed_unitary_pseudogene	29.8251	2.94895	2.18971	0.996182	2.96026	0.00307383	0.0124001
ENSG00000168497.5	CAVIN2	protein_coding	5965.48	2.77072	2.19144	0.730937	3.79065	0.000150254	0.000961315
ENSG00000224066.1	AL049795.1	lncRNA	8.56851	2.65927	2.19692	0.956216	2.78104	0.00541852	0.0198383
ENSG00000153292.16	ADGRF1	protein_coding	84.545	2.64107	2.19978	0.887339	2.97639	0.00291662	0.011886
ENSG00000073711.11	PPP2R3A	protein_coding	930.618	2.21862	2.20081	0.172494	12.862	7.36199e-38	3.75735e-35
ENSG00000113361.13	CDH6	protein_coding	115.574	3.08419	2.20336	1.2629	2.44216	0.0145997	0.0449724
ENSG00000272323.1	AC026801.2	lncRNA	11.1079	3.05131	2.20875	1.12395	2.71481	0.00663145	0.0233967
ENSG00000267272.5	LINC01140	lncRNA	9.08495	2.48763	2.2104	0.823532	3.02068	0.00252208	0.010536
ENSG00000107551.21	RASSF4	protein_coding	141.467	2.38056	2.21158	0.531535	4.47866	7.51124e-06	7.20587e-05
ENSG00000187266.14	EPOR	protein_coding	148.24	2.41753	2.2123	0.591441	4.08752	4.36e-05	0.000330873
ENSG00000231028.9	LINC00271	lncRNA	9.75187	2.64714	2.21957	0.90576	2.92257	0.00347159	0.0137288
ENSG00000103485.19	QPRT	protein_coding	82.1198	2.69083	2.21991	0.780695	3.44671	0.000567451	0.00297779
ENSG00000119699.8	TGFB3	protein_coding	95.415	2.3228	2.22037	0.428397	5.42208	5.89108e-08	9.1586e-07
ENSG00000164938.14	TP53INP1	protein_coding	750.293	2.46215	2.22385	0.653365	3.76841	0.000164292	0.001033
ENSG00000130635.16	COL5A1	protein_coding	2573.88	2.71304	2.2255	0.656876	4.13022	3.62423e-05	0.000281722
ENSG00000149591.17	TAGLN	protein_coding	1444.17	2.29585	2.22687	0.339675	6.75896	1.38987e-11	4.37101e-10
ENSG00000176399.4	DMRTA1	protein_coding	73.4922	2.3278	2.22733	0.42069	5.5333	3.14265e-08	5.19308e-07
ENSG00000012171.20	SEMA3B	protein_coding	502.14	2.37119	2.22733	0.456693	5.19209	2.07949e-07	2.88625e-06
ENSG00000275395.6	FCGBP	protein_coding	26.0418	2.6775	2.22799	0.979108	2.73463	0.00624497	0.0223197
ENSG00000206052.11	DOK6	protein_coding	25.5126	2.56664	2.23666	0.852928	3.00921	0.00261928	0.0108683
ENSG00000156804.7	FBXO32	protein_coding	443.134	2.39193	2.24084	0.500725	4.77693	1.77991e-06	2.01118e-05
ENSG00000101049.17	SGK2	protein_coding	11.6661	2.87508	2.24294	1.0572	2.71954	0.00653733	0.0231561
ENSG00000134198.10	TSPAN2	protein_coding	56.5936	2.3599	2.25058	0.454908	5.18765	2.12963e-07	2.9444e-06
ENSG00000049089.15	COL9A2	protein_coding	36.934	2.4533	2.25578	0.583166	4.20686	2.58938e-05	0.000210917
ENSG00000167608.11	TMC4	protein_coding	18.6122	2.57204	2.25785	0.836743	3.07387	0.002113	0.00908195
ENSG00000235904.3	RBMS3-AS3	lncRNA	18.0451	2.42594	2.25821	0.627829	3.86401	0.000111541	0.000745969
ENSG00000213937.4	CLDN9	protein_coding	55.0049	2.53342	2.2597	0.708568	3.5754	0.000349686	0.00196987
ENSG00000126016.15	AMOT	protein_coding	281.297	2.34547	2.26178	0.317011	7.39871	1.37515e-13	5.634e-12
ENSG00000128849.10	CGNL1	protein_coding	167.484	2.528	2.26816	0.606445	4.16855	3.06548e-05	0.000243805
ENSG00000280739.3	EIF1B-AS1	lncRNA	11.4147	5.1357	2.26874	1.67436	3.06727	0.00216024	0.00924927
ENSG00000108821.14	COL1A1	protein_coding	8796.41	2.44813	2.27072	0.611111	4.00603	6.17489e-05	0.000446025
ENSG00000170381.14	SEMA3E	protein_coding	2694.77	2.37565	2.27491	0.280069	8.48238	2.20626e-17	1.5639e-15
ENSG00000168386.18	FILIP1L	protein_coding	1117.94	2.32971	2.28027	0.298719	7.799	6.23996e-15	3.08766e-13
ENSG00000248587.8	GDNF-AS1	lncRNA	7.40795	2.75634	2.29212	1.1136	2.47516	0.0133177	0.0417945
ENSG00000178401.16	DNAJC22	protein_coding	687.061	2.5375	2.29251	0.681263	3.7247	0.000195549	0.00119545
ENSG00000146674.15	IGFBP3	protein_coding	1726	3.75798	2.29271	1.40472	2.67525	0.0074673	0.0257706
ENSG00000120899.18	PTK2B	protein_coding	260.957	2.54071	2.29949	0.619923	4.09843	4.15968e-05	0.000317947
ENSG00000261150.3	EPPK1	protein_coding	145.421	3.24778	2.30022	1.1198	2.90031	0.00372789	0.0145428
ENSG00000145242.13	EPHA5	protein_coding	45.8932	2.46446	2.30273	0.560804	4.39451	1.11024e-05	0.000101443
ENSG00000063660.9	GPC1	protein_coding	2893.17	2.41636	2.30434	0.36821	6.56245	5.29317e-11	1.49961e-09
ENSG00000149300.10	C11orf52	protein_coding	18.4162	2.91196	2.30865	1.07083	2.71936	0.00654083	0.0231639
ENSG00000258818.4	RNASE4	protein_coding	105.291	2.46486	2.31116	0.474268	5.1972	2.02315e-07	2.8146e-06
ENSG00000165887.12	ANKRD2	protein_coding	20.696	2.97569	2.31558	0.940069	3.16539	0.00154873	0.00700381
ENSG00000124813.23	RUNX2	protein_coding	584.704	2.34941	2.3223	0.214583	10.9487	6.74083e-28	1.25429e-25
ENSG00000287811.1	AL391840.3	lncRNA	6.96518	2.79744	2.32518	1.05877	2.64216	0.00823789	0.0279856
ENSG00000144824.21	PHLDB2	protein_coding	5627.03	2.3855	2.3258	0.300883	7.92832	2.22127e-15	1.18444e-13
ENSG00000211448.13	DIO2	protein_coding	49.6856	2.84623	2.32679	0.938281	3.03345	0.00241774	0.0101667
ENSG00000188219.14	POTEE	protein_coding	6.96172	5.04289	2.32888	1.71178	2.946	0.00321912	0.0128873
ENSG00000181458.10	TMEM45A	protein_coding	428.864	2.45022	2.32978	0.418929	5.84879	4.95175e-09	9.73081e-08
ENSG00000110042.8	DTX4	protein_coding	167.646	2.72159	2.33035	0.6203	4.38753	1.14644e-05	0.00010406
ENSG00000243137.8	PSG4	protein_coding	13.1292	2.93055	2.33567	1.00459	2.91716	0.00353234	0.0139136
ENSG00000181982.18	CCDC149	protein_coding	32.5728	2.56862	2.34204	0.602994	4.25978	2.04626e-05	0.000171366
ENSG00000259399.1	TGIF2-RAB5IF	protein_coding	24.674	2.76129	2.34888	0.778736	3.54586	0.000391338	0.00217501
ENSG00000170153.11	RNF150	protein_coding	185.494	2.4167	2.34953	0.335593	7.20129	5.96459e-13	2.26693e-11
[truncated: 152 more rows]
